# Supplementary material for: Transcriptomic Analysis of Cold-Induced Temporary Cysts in Marine Dinoflagellate Prorocentrum cordatum
Source: Int J Mol Sci. 2025 Jun 6;26(12):5432. doi: 10.3390/ijms26125432 (PMC12192581; doi:10.3390/ijms26125432)
Supplement: Supplementary file 1 [file ijms-26-05432-s001.zip]

Archive with 2 entries (2 files):
- Figures S1-3.pdf
- Tables S1-S6.xlsx
