# Supplementary material for: Transcriptomic Analysis of Cold-Induced Temporary Cysts in Marine Dinoflagellate Prorocentrum cordatum
Source: Int J Mol Sci. 2025 Jun 6;26(12):5432. doi: 10.3390/ijms26125432 (PMC12192581; doi:10.3390/ijms26125432)
Supplement: Supplementary file 1 [file ijms-26-05432-s001.zip › Tables S1-S6.xlsx]

## Sheet: Table S1
Table S1. Summary statistics of RNA-sequencing data generated.
Sample name	Raw reads number	Trimmed reads number
Cold 7h_1	130513850	121511352
Cold 7h+ST 3h_1	275596476	266411360
Control_1	203010720	197154852
Cold 7h_2	195591330	189943466
Cold 7h+ST 3h_2	232769660	224583568
Control_2	201308894	190761206
Cold 7h_3	321324404	309039380
Cold 7h+ST 3h_3	218624148	211143182
Control_3	153134178	146854810

## Sheet: Table S2
Table S2. List of genes included in the differential expression analysis (averaged over three replicates for each group).
	Cold 7h vs. Control						Cold 7h + ST 3h vs. Control						Cold 7h + ST 3h vs. Cold 7h
Locus ID	baseMean	log2FoldChange	lfcSE	stat	pvalue	padj	baseMean	log2FoldChange	lfcSE	stat	pvalue	padj	baseMean	log2FoldChange	lfcSE	stat	pvalue	padj
PCOR1329_LOCUS1	383.313	0.0346758	0.176633	0.196316	0.844363	0.949235	406.008	-0.104007	0.170007	-0.611782	0.540682	0.999783	422.161	-0.140577	0.187031	-0.751627	0.452276	0.703717
PCOR1329_LOCUS100	148.743	-0.818165	0.229031	-3.5723	0.000353864	0.0202659	200.587	-0.139776	0.178232	-0.78424	0.432899	0.999783	159.505	0.675191	0.221681	3.04578	0.00232079	0.0415653
PCOR1329_LOCUS10000	21.6476	-0.695961	0.542074	-1.28389	0.199182	0.551681	23.8404	-0.702728	0.515838	-1.3623	0.173102	NA	18.8457	-0.0105106	0.571058	-0.0184055	0.985315	NA
PCOR1329_LOCUS10001	43.5056	-0.513103	0.379972	-1.35037	0.176898	0.526072	46.4031	-0.621305	0.363226	-1.71052	0.0871702	NA	39.4164	-0.115046	0.41578	-0.276699	0.782011	0.904082
PCOR1329_LOCUS10002	185.259	0.537107	0.253109	2.12204	0.0338344	0.259214	169.169	0.0305185	0.25078	0.121694	0.903141	0.999783	213.335	-0.508467	0.227222	-2.23775	0.0252375	0.160294
PCOR1329_LOCUS10004	43.9886	-0.930106	0.375746	-2.47535	0.0133104	0.164717	53.7857	-0.541631	0.325624	-1.66337	0.0962392	0.832883	39.8888	0.386061	0.369324	1.04532	0.295875	0.576698
PCOR1329_LOCUS10006	1226.38	-0.217341	0.0989226	-2.19708	0.0280147	0.238766	1532.46	0.131911	0.0769793	1.7136	0.086603	0.809955	1470.55	0.346619	0.100061	3.46408	0.000532047	0.0164265
PCOR1329_LOCUS1001	1063.75	0.00622802	0.0961331	0.0647855	0.948345	0.985062	1125.48	-0.130228	0.0940146	-1.38519	0.165995	0.964389	1161.2	-0.139005	0.101484	-1.36972	0.170774	0.438372
PCOR1329_LOCUS10010	731.876	0.305189	0.142259	2.1453	0.0319285	0.253367	705.517	-0.0762712	0.118193	-0.645309	0.518727	0.999783	816.096	-0.382208	0.13102	-2.91717	0.00353221	0.0531823
PCOR1329_LOCUS10011	70.2878	0.236626	0.364235	0.649652	0.515917	0.799876	83.9172	0.425348	0.394161	1.07912	0.280533	0.999783	92.6406	0.186705	0.454218	0.411048	0.681037	0.851427
PCOR1329_LOCUS10012	885.015	-0.154248	0.111604	-1.38211	0.166939	0.513478	1023.04	-0.0339918	0.0991808	-0.342725	0.731805	0.999783	996.877	0.117526	0.111319	1.05576	0.29108	0.571966
PCOR1329_LOCUS10013	750.181	-0.173023	0.153902	-1.12424	0.26091	0.614805	869.733	-0.0447175	0.101975	-0.438513	0.661014	0.999783	841.554	0.124299	0.145756	0.852793	0.393774	0.6595
PCOR1329_LOCUS10015	41.1323	-0.496005	0.356419	-1.39163	0.164033	0.509949	44.6146	-0.570696	0.344922	-1.65456	0.0980128	NA	37.8974	-0.077817	0.387622	-0.200755	0.84089	0.931252
PCOR1329_LOCUS10016	644.562	0.121999	0.113116	1.07853	0.280797	0.633963	689.849	0.0236154	0.10424	0.226548	0.820775	0.999783	740.694	-0.10132	0.105375	-0.961518	0.336292	0.612401
PCOR1329_LOCUS10017	3355.05	-0.289068	0.0899842	-3.21244	0.00131614	0.0452256	4023.79	-0.0484148	0.0716678	-0.675545	0.499329	0.999783	3755.03	0.237485	0.094453	2.51432	0.0119261	0.106924
PCOR1329_LOCUS10019	33.0216	-0.167668	0.444614	-0.377108	0.706093	0.897417	41.9764	0.189181	0.349894	0.54068	0.588728	NA	40.4919	0.350119	0.416094	0.841443	0.4001	0.664028
PCOR1329_LOCUS10021	2251.48	0.00921928	0.0727329	0.126755	0.899134	0.969564	2496.09	0.00984724	0.0702037	0.140267	0.888449	0.999783	2576.92	-0.00186608	0.080783	-0.0230999	0.981571	0.993316
PCOR1329_LOCUS10026	946.643	0.0283922	0.0938229	0.302615	0.762183	0.92044	1027.4	-0.0334585	0.088587	-0.37769	0.705661	0.999783	1067.38	-0.0645056	0.0973829	-0.662391	0.50772	0.745089
PCOR1329_LOCUS10028	2215.69	0.0142263	0.075914	0.1874	0.851347	0.951743	2379.61	-0.0782409	0.0865417	-0.904083	0.365952	0.999783	2462.05	-0.0949246	0.101246	-0.937561	0.34847	0.622468
PCOR1329_LOCUS10029	1612.27	-0.0327297	0.0886139	-0.369352	0.711866	0.899888	1848.37	0.0613309	0.0714436	0.858451	0.390643	0.999783	1878.62	0.0909885	0.0879644	1.03438	0.300959	0.581093
PCOR1329_LOCUS1003	787.591	-0.16685	0.0994098	-1.6784	0.0932688	0.403328	920.78	-0.0121885	0.096118	-0.126808	0.899092	0.999783	894.736	0.153042	0.110453	1.38558	0.165874	0.432302
PCOR1329_LOCUS10031	494.863	0.226329	0.14315	1.58106	0.113865	0.438174	506.959	0.0164094	0.111454	0.147231	0.88295	0.999783	567.758	-0.210934	0.136828	-1.5416	0.123172	0.369834
PCOR1329_LOCUS10032	1479.12	-0.101501	0.0952601	-1.06552	0.286643	0.638942	1729.91	0.0558691	0.0802135	0.696505	0.486113	0.999783	1721.34	0.15501	0.0847442	1.82916	0.0673762	0.269551
PCOR1329_LOCUS10034	965.971	-0.0315258	0.10204	-0.308954	0.757357	0.918413	1142.13	0.149856	0.0886033	1.69131	0.0907775	0.81742	1162.29	0.178492	0.0985499	1.81118	0.0701127	0.275421
PCOR1329_LOCUS10036	632.191	-0.247968	0.12448	-1.99203	0.0463678	0.296847	752.603	-0.0358607	0.10603	-0.338214	0.735202	0.999783	710.855	0.208184	0.116501	1.78698	0.0739414	0.282855
PCOR1329_LOCUS10037	232.198	-0.35412	0.236553	-1.497	0.134394	0.471932	281.913	-0.0828293	0.141674	-0.584647	0.558785	0.999783	256.275	0.266521	0.233462	1.1416	0.25362	0.534534
PCOR1329_LOCUS10038	1263.32	-0.0421491	0.090231	-0.467124	0.640411	0.866591	1432.97	0.0242807	0.0794104	0.305763	0.759785	0.999783	1452.97	0.0636956	0.0954434	0.667366	0.504539	0.743184
PCOR1329_LOCUS1004	142.371	0.433004	0.23394	1.85092	0.0641805	0.344939	129.066	-0.0995557	0.202998	-0.490427	0.623832	0.999783	158.015	-0.53319	0.228215	-2.33635	0.0194731	0.139447
PCOR1329_LOCUS10042	31.7843	-0.0597598	0.426682	-0.140057	0.888615	0.96549	42.9124	0.453383	0.361172	1.25531	0.209366	NA	43.0771	0.508065	0.405133	1.25407	0.209817	0.486138
PCOR1329_LOCUS10043	26.7267	-0.0185976	0.44827	-0.0414875	0.966907	0.990563	34.9321	0.40802	0.396787	1.02831	0.303805	NA	35.4734	0.421631	0.423978	0.994463	0.319997	0.598666
PCOR1329_LOCUS10045	796.117	-0.316279	0.10417	-3.03618	0.00239596	0.0644671	1033.36	0.152976	0.0999949	1.52983	0.126058	0.903002	963.119	0.466287	0.117468	3.96947	7.2e-05	0.0042358
PCOR1329_LOCUS10046	320.778	-0.42113	0.204662	-2.05768	0.0396205	0.277243	387.076	-0.163441	0.135815	-1.2034	0.22882	0.999783	343.511	0.254342	0.196262	1.29593	0.194999	0.468757
PCOR1329_LOCUS10049	743.307	0.0401854	0.141149	0.284701	0.775873	0.925522	823.855	0.0458419	0.108676	0.421823	0.673155	0.999783	861.252	0.00443649	0.128836	0.0344351	0.97253	0.990259
PCOR1329_LOCUS1005	79.2965	-0.0324779	0.284944	-0.11398	0.909254	0.972445	85.9528	-0.0918894	0.260505	-0.352735	0.724287	0.999783	87.5538	-0.0619188	0.277714	-0.222959	0.823568	0.923028
PCOR1329_LOCUS10050	782.064	-0.084674	0.113778	-0.744201	0.456755	0.764284	905.213	0.0376398	0.105866	0.355542	0.722183	0.999783	903.647	0.119863	0.123174	0.973117	0.330495	0.607866
PCOR1329_LOCUS10051	190.144	0.400202	0.234947	1.70337	0.0884993	0.394992	180.252	-0.0227992	0.22082	-0.103248	0.917766	0.999783	215.56	-0.4256	0.243566	-1.74737	0.080573	0.296019
PCOR1329_LOCUS10052	379.255	-0.413375	0.154509	-2.67542	0.00746361	0.122786	442.598	-0.244437	0.146336	-1.67039	0.0948423	0.828888	393.784	0.165917	0.178726	0.928329	0.353237	0.626549
PCOR1329_LOCUS10053	1412.95	0.0626731	0.135221	0.463486	0.643016	0.86768	1583.4	0.0920577	0.0893258	1.03058	0.302736	0.999783	1662.01	0.0249551	0.135958	0.18355	0.854366	0.938189
PCOR1329_LOCUS10054	147.237	-0.66145	0.309623	-2.13631	0.0326545	0.255771	162.997	-0.670309	0.253152	-2.64785	0.00810065	0.261676	129.386	-0.0152996	0.260909	-0.0586395	0.953239	0.981715
PCOR1329_LOCUS10055	87.717	0.643369	0.305772	2.10408	0.0353712	0.263921	81.6438	0.219051	0.271525	0.806742	0.419815	0.999783	106.356	-0.426586	0.296838	-1.4371	0.15069	0.410821
PCOR1329_LOCUS10056	1208.93	-0.0109584	0.125367	-0.0874101	0.930346	0.979826	1348.37	0.00523682	0.0950556	0.0550922	0.956065	0.999783	1380.43	0.0119484	0.113558	0.105218	0.916202	0.966728
PCOR1329_LOCUS10057	646.856	0.423946	0.12336	3.43666	0.000588943	0.0276604	632.716	0.0958839	0.119274	0.803893	0.421459	0.999783	759.408	-0.330688	0.127536	-2.5929	0.00951692	0.0946813
PCOR1329_LOCUS10058	3501.51	-0.0616851	0.0887582	-0.69498	0.487068	0.782956	4111.07	0.10277	0.0708722	1.45008	0.147038	0.937507	4142.61	0.161368	0.0877049	1.83989	0.0657839	0.265862
PCOR1329_LOCUS1006	521.424	0.106666	0.124723	0.855224	0.392427	0.722535	558.674	0.00792487	0.11218	0.0706441	0.943681	0.999783	596.804	-0.101251	0.11597	-0.873084	0.382617	0.650622
PCOR1329_LOCUS10060	653.115	-0.28322	0.104943	-2.6988	0.00695896	0.118571	799.151	0.0165549	0.098973	0.167267	0.86716	0.999783	748.897	0.296864	0.112205	2.64573	0.00815153	0.0868179
PCOR1329_LOCUS10061	59.2653	-0.258739	0.305323	-0.847427	0.396757	0.725688	78.9539	0.257897	0.254573	1.01306	0.311033	0.999783	74.8216	0.511621	0.279069	1.83331	0.066756	0.268107
PCOR1329_LOCUS10062	33.9151	-0.0449563	0.391554	-0.114815	0.908592	0.972205	39.3791	0.083199	0.374056	0.222424	0.823984	NA	40.0052	0.12689	0.393188	0.322723	0.746905	0.886442
PCOR1329_LOCUS10068	556.748	-1.10098	0.138596	-7.9438	1.96e-15	1.03e-11	734.287	-0.416149	0.102143	-4.07418	4.62e-05	0.00591092	526.384	0.681723	0.139789	4.8768	1.08e-06	0.000181709
PCOR1329_LOCUS10069	763.329	-0.113319	0.138355	-0.819044	0.412762	0.735787	892.522	0.0383263	0.0886176	0.432491	0.665384	0.999783	883.214	0.149603	0.136567	1.09546	0.273317	0.554489
PCOR1329_LOCUS1007	596.371	-0.214323	0.116268	-1.84335	0.0652786	0.347123	751.595	0.15473	0.0971267	1.59307	0.111143	0.870746	721.424	0.366193	0.114969	3.18513	0.00144687	0.0312869
PCOR1329_LOCUS10070	432.493	-0.319115	0.178652	-1.78624	0.0740606	0.36808	562.215	0.149369	0.125857	1.18681	0.235303	0.999783	522.112	0.461743	0.166866	2.76716	0.00565478	0.0701552
PCOR1329_LOCUS10073	133.894	0.0348731	0.205147	0.169991	0.865017	0.957199	142.759	-0.0861571	0.193418	-0.445445	0.655998	0.999783	148.441	-0.123446	0.20239	-0.609942	0.5419	0.76798
PCOR1329_LOCUS10075	961.027	-0.0887527	0.106933	-0.829983	0.406548	0.73176	1124.88	0.0673837	0.0936022	0.719894	0.47159	0.999783	1122.44	0.152968	0.10372	1.47482	0.140261	0.395608
PCOR1329_LOCUS10077	237.313	0.260533	0.190255	1.36939	0.170878	0.518507	217.992	-0.268996	0.159365	-1.68793	0.0914253	0.820103	250.118	-0.530811	0.190212	-2.79064	0.00526047	0.0675539
PCOR1329_LOCUS10078	924.998	-0.116825	0.113453	-1.02972	0.303142	0.652612	1047.28	-0.0586119	0.0859051	-0.682287	0.495057	0.999783	1033.03	0.055401	0.114174	0.485233	0.627511	0.821155
PCOR1329_LOCUS10081	2574.94	0.136311	0.0803067	1.69738	0.0896242	0.397127	2721.26	0.00155226	0.0707762	0.021932	0.982502	0.999783	2939.78	-0.137044	0.0711937	-1.92494	0.0542366	0.239628
PCOR1329_LOCUS10083	593.132	0.11361	0.112924	1.00607	0.314382	0.662733	632.528	0.00106164	0.10043	0.0105709	0.991566	0.999783	676.767	-0.115253	0.111538	-1.0333	0.301462	0.581629
PCOR1329_LOCUS10085	2193.37	-0.0216456	0.0753219	-0.287374	0.773826	0.92463	2367.11	-0.0997541	0.066688	-1.49583	0.134697	0.916623	2417.61	-0.080678	0.0769492	-1.04846	0.294428	0.575264
PCOR1329_LOCUS10087	4374.92	0.182329	0.0791113	2.30471	0.0211827	0.208421	4915.34	0.217845	0.0577934	3.76938	0.000163654	0.0162003	5370.26	0.0325833	0.0775585	0.420112	0.674404	0.847615
PCOR1329_LOCUS10089	1062.69	-0.311862	0.12325	-2.53032	0.011396	0.152316	1236.6	-0.154257	0.0950125	-1.62354	0.104473	0.850828	1144.11	0.155585	0.11949	1.30207	0.192893	0.466235
PCOR1329_LOCUS10091	258.994	0.087237	0.206269	0.422928	0.672348	0.881807	259.184	-0.226024	0.154265	-1.46516	0.142876	0.932535	274.662	-0.31569	0.208891	-1.51126	0.130721	0.381596
PCOR1329_LOCUS10092	707.846	0.176154	0.119884	1.46937	0.141733	0.48172	689.366	-0.191939	0.100223	-1.91512	0.0554767	0.684129	760.612	-0.370117	0.118907	-3.11266	0.00185412	0.0362605
PCOR1329_LOCUS10093	1846.1	-0.015498	0.0978272	-0.158423	0.874124	0.960606	2071.73	0.0223807	0.0772274	0.289802	0.771967	0.999783	2121.53	0.0352328	0.0958894	0.367432	0.713297	0.869342
PCOR1329_LOCUS10096	195.332	-0.159558	0.199434	-0.800051	0.423681	0.743334	234.244	0.0617874	0.160689	0.384516	0.700596	0.999783	227.845	0.217314	0.190034	1.14356	0.252808	0.53379
PCOR1329_LOCUS10098	2438.89	-0.217452	0.094753	-2.29493	0.0217371	0.210738	2959.01	0.0503736	0.0711893	0.707601	0.479193	0.999783	2833.8	0.264601	0.0883428	2.99516	0.00274297	0.0461091
PCOR1329_LOCUS10099	5857.3	0.291832	0.0946308	3.0839	0.00204304	0.0587872	6001.4	0.0787205	0.0729053	1.07976	0.280247	0.999783	6851.68	-0.214991	0.0908086	-2.36751	0.017908	0.134179
PCOR1329_LOCUS1010	1081.78	0.354566	0.147077	2.41075	0.0159198	0.180791	1043.33	-0.0227927	0.103346	-0.220548	0.825444	0.999783	1225.92	-0.379132	0.155425	-2.43932	0.0147149	0.120714
PCOR1329_LOCUS10100	156.327	0.216557	0.209312	1.03461	0.300851	0.650425	165.447	0.0946948	0.185465	0.510581	0.609644	0.999783	184.198	-0.123233	0.206489	-0.596802	0.55064	0.774031
PCOR1329_LOCUS10101	179.875	-0.529006	0.235526	-2.24606	0.0247001	0.226047	221.876	-0.178161	0.176947	-1.00686	0.314003	0.999783	191.693	0.352656	0.209991	1.67938	0.0930771	0.319491
PCOR1329_LOCUS10103	222.513	0.0966544	0.190128	0.508366	0.611197	0.850864	224.525	-0.176402	0.179101	-0.984933	0.324657	0.999783	240.036	-0.274706	0.171755	-1.5994	0.109731	0.348318
PCOR1329_LOCUS10105	67.5982	-0.142985	0.319913	-0.446948	0.654912	0.873303	78.2597	-0.00230856	0.269743	-0.00855837	0.993171	0.999783	77.1643	0.139079	0.326637	0.425791	0.67026	0.845356
PCOR1329_LOCUS10108	222.149	0.145	0.239697	0.604928	0.545227	0.815779	226.948	-0.074854	0.16406	-0.45626	0.648203	0.999783	247.416	-0.221434	0.240981	-0.918883	0.358157	0.630739
PCOR1329_LOCUS1011	243.428	-0.0502558	0.163777	-0.306854	0.758954	0.919251	287.03	0.122976	0.14104	0.871924	0.38325	0.999783	290.153	0.170356	0.157155	1.084	0.278364	0.559507
PCOR1329_LOCUS10111	122.642	-0.181394	0.244331	-0.742411	0.457839	0.764819	147.016	0.027702	0.194643	0.142322	0.886826	0.999783	141.691	0.207749	0.235791	0.88107	0.37828	0.646667
PCOR1329_LOCUS10112	628.773	0.337471	0.131975	2.55709	0.0105553	0.146551	617.748	0.0157153	0.111319	0.141174	0.887733	0.999783	720.558	-0.324476	0.133176	-2.43645	0.0148323	0.121171
PCOR1329_LOCUS10114	1068.31	-0.155516	0.122024	-1.27447	0.202496	0.555837	1271.36	0.0538238	0.109886	0.489816	0.624264	0.999783	1242.24	0.206571	0.111436	1.85372	0.0637795	0.261773
PCOR1329_LOCUS10115	414.854	-0.014622	0.133821	-0.109265	0.912992	0.974034	434.832	-0.190135	0.127088	-1.49609	0.13463	0.916499	444.127	-0.177257	0.138929	-1.27588	0.201999	0.47771
PCOR1329_LOCUS10116	858.609	-0.165033	0.118837	-1.38874	0.164912	0.511458	1037.22	0.0922547	0.0848987	1.08665	0.277194	0.999783	1013.17	0.254982	0.114624	2.22451	0.0261139	0.163436
PCOR1329_LOCUS10117	689.43	-0.385916	0.125191	-3.08262	0.00205187	0.0588529	929.115	0.192836	0.0981629	1.96445	0.0494784	0.654997	849.027	0.575146	0.127842	4.49888	6.83e-06	0.000760153
PCOR1329_LOCUS10118	43.1124	-0.28906	0.386282	-0.748314	0.454271	0.763266	49.852	-0.172849	0.396708	-0.435709	0.663048	0.999783	46.0703	0.117695	0.452225	0.260257	0.794666	0.910298
PCOR1329_LOCUS10119	27.438	-0.364225	0.464189	-0.784649	0.43266	0.749428	40.3104	0.457134	0.369064	1.23863	0.215483	NA	37.9902	0.826832	0.430295	1.92154	0.054663	0.24052
PCOR1329_LOCUS1012	1129.57	0.0446717	0.0947442	0.471498	0.637285	0.864713	1225.96	-0.0131898	0.0856595	-0.153979	0.877626	0.999783	1282.45	-0.0605054	0.095686	-0.632332	0.52717	0.757967
PCOR1329_LOCUS10120	14.8595	-0.580458	0.588882	-0.985694	0.324283	NA	18.876	-0.155494	0.5299	-0.293441	0.769185	NA	15.9225	0.425047	0.606321	0.701027	0.483286	NA
PCOR1329_LOCUS10121	1228.6	0.175374	0.119682	1.46533	0.14283	0.482688	1297.64	0.0402247	0.106935	0.37616	0.706798	0.999783	1421.32	-0.137079	0.0883999	-1.55067	0.120981	0.366188
PCOR1329_LOCUS10122	25.8725	-0.911555	0.49741	-1.8326	0.0668618	0.35062	40.8439	0.219173	0.368309	0.595078	0.551791	NA	32.5873	1.12136	0.462789	2.42306	0.0153905	0.123476
PCOR1329_LOCUS10123	16.1474	-0.966219	0.571334	-1.69116	0.0908059	NA	21.107	-0.344571	0.484189	-0.711645	0.476684	NA	15.7918	0.617439	0.580929	1.06285	0.287851	NA
PCOR1329_LOCUS10124	148.41	-0.178039	0.196269	-0.907119	0.364344	0.701273	197.038	0.322684	0.18128	1.78002	0.0750719	0.769449	191.911	0.498894	0.199542	2.50019	0.0124126	0.109533
PCOR1329_LOCUS10125	43.9431	-0.0784275	0.367225	-0.213568	0.830884	0.943971	50.609	0.0468635	0.331506	0.141366	0.887581	0.999783	51.0342	0.124172	0.357279	0.34755	0.728178	0.876705
PCOR1329_LOCUS10126	488.217	0.0780779	0.116191	0.671977	0.501598	0.79157	533.561	0.0380808	0.112611	0.338162	0.735241	0.999783	563.787	-0.0428291	0.120216	-0.356267	0.721641	0.873901
PCOR1329_LOCUS10127	380.287	0.183943	0.143451	1.28227	0.199748	0.552332	393.75	-0.00343426	0.155529	-0.0220811	0.982383	0.999783	433.289	-0.190857	0.157909	-1.20865	0.226796	0.506479
PCOR1329_LOCUS10130	1375.17	-0.171341	0.0934797	-1.83293	0.0668136	0.35062	1548.84	-0.120918	0.0803841	-1.50426	0.132515	0.912649	1501.08	0.0476547	0.0924332	0.515558	0.606163	0.808523
PCOR1329_LOCUS10131	144.428	-0.0290884	0.225202	-0.129166	0.897226	0.96844	158.306	-0.0658277	0.188002	-0.350144	0.726231	0.999783	161.376	-0.0377408	0.2122	-0.177854	0.858837	0.940131
PCOR1329_LOCUS10132	23.3938	0.548574	0.541219	1.01359	0.310779	0.65917	20.1996	-0.0938543	0.529427	-0.177275	0.859292	NA	26.0012	-0.645931	0.546178	-1.18264	0.236952	NA
PCOR1329_LOCUS10133	21.2464	-0.535041	0.566941	-0.943733	0.345306	0.687417	27.368	-0.0767288	0.435011	-0.176383	0.859993	NA	23.5449	0.455871	0.540911	0.842785	0.399349	NA
PCOR1329_LOCUS10134	445.692	-0.15067	0.172496	-0.873468	0.382408	0.714744	530.6	0.0526144	0.111678	0.471124	0.637552	0.999783	517.672	0.198228	0.169235	1.17132	0.241471	0.522032
PCOR1329_LOCUS10135	147.757	0.148259	0.199656	0.742571	0.457741	0.764812	156.156	0.0183272	0.191003	0.0959526	0.923558	0.999783	169.602	-0.132518	0.194209	-0.682348	0.495019	0.73597
PCOR1329_LOCUS10136	19.6613	-0.466839	0.530437	-0.880103	0.378803	NA	22.0624	-0.427077	0.496144	-0.860792	0.389352	NA	19.1326	0.0379358	0.567592	0.0668363	0.946712	NA
PCOR1329_LOCUS10137	413.995	-0.380975	0.149956	-2.54058	0.0110668	0.149695	516.259	-0.0171668	0.136756	-0.125529	0.900105	0.999783	467.752	0.359746	0.146946	2.44815	0.0143591	0.119031
PCOR1329_LOCUS10139	54.8334	-0.525526	0.333309	-1.57669	0.114866	0.440128	63.9211	-0.354199	0.29483	-1.20137	0.229609	0.999783	54.764	0.171192	0.326071	0.525016	0.599572	0.804324
PCOR1329_LOCUS1014	2484.1	0.0617031	0.0806306	0.765256	0.444119	0.756781	2652.15	-0.045149	0.0629327	-0.717417	0.473117	0.999783	2790.89	-0.109329	0.0808455	-1.35232	0.176273	0.445738
PCOR1329_LOCUS10141	91.3562	-0.0372736	0.266791	-0.139711	0.888888	0.965654	96.403	-0.179164	0.247692	-0.723333	0.469475	0.999783	98.2115	-0.142509	0.240527	-0.592489	0.553523	0.775833
PCOR1329_LOCUS10143	85.7338	0.180383	0.29276	0.616147	0.537798	0.811597	89.036	-0.0198208	0.273631	-0.0724361	0.942255	0.999783	97.2654	-0.203398	0.278755	-0.729666	0.465594	0.713689
PCOR1329_LOCUS10145	66.1982	0.0716691	0.29856	0.240049	0.810292	0.936682	66.6586	-0.223708	0.295957	-0.755879	0.449722	0.999783	70.4597	-0.296509	0.311603	-0.951562	0.341319	0.616991
PCOR1329_LOCUS10147	41.6077	0.0241097	0.383217	0.0629139	0.949835	0.985625	44.763	-0.0793825	0.354484	-0.223938	0.822805	NA	46.1928	-0.107254	0.367908	-0.291524	0.770651	0.898558
PCOR1329_LOCUS10148	890.563	-0.047449	0.148426	-0.319682	0.74921	0.915515	1085.24	0.212681	0.0949593	2.23971	0.0251097	0.480059	1097.41	0.256303	0.144769	1.77042	0.0766569	0.288555
PCOR1329_LOCUS10149	101.247	-0.666607	0.279859	-2.38194	0.0172216	0.188566	138.062	-0.008338	0.203286	-0.0410161	0.967283	0.999783	114.706	0.64896	0.259789	2.49803	0.0124886	0.109829
PCOR1329_LOCUS1015	26.7196	-0.7674	0.456249	-1.68197	0.0925737	0.402476	42.4386	0.367982	0.348149	1.05697	0.290527	NA	36.0022	1.1372	0.407762	2.78888	0.00528914	0.0677141
PCOR1329_LOCUS10150	188.153	-0.22214	0.176527	-1.25839	0.20825	0.561899	231.754	0.0888829	0.152967	0.58106	0.5612	0.999783	221.886	0.308236	0.169035	1.82351	0.0682267	0.271059
PCOR1329_LOCUS10151	109.018	0.0895802	0.247629	0.361752	0.717537	0.902182	124.101	0.182678	0.206491	0.884682	0.376328	0.999783	132.255	0.0906003	0.236663	0.382825	0.70185	0.863468
PCOR1329_LOCUS10152	134.621	0.249795	0.210148	1.18866	0.234572	0.589117	140.855	0.0871235	0.220286	0.395502	0.692472	0.999783	157.958	-0.16406	0.231003	-0.710207	0.477576	0.72279
PCOR1329_LOCUS10153	333.903	0.0697523	0.154656	0.451016	0.651978	0.871901	362.72	0.0191342	0.12979	0.147423	0.882798	0.999783	383.167	-0.0534924	0.152564	-0.350622	0.725872	0.875993
PCOR1329_LOCUS10154	2121.98	0.0757635	0.0948845	0.798481	0.424591	0.743977	2235.82	-0.0686587	0.0748159	-0.917702	0.358775	0.999783	2366.31	-0.146125	0.0869811	-1.67997	0.0929637	0.31921
PCOR1329_LOCUS10155	281.739	-0.0666917	0.165355	-0.403324	0.68671	0.888488	305.473	-0.139015	0.146422	-0.949418	0.342408	0.999783	306.536	-0.075079	0.155268	-0.483546	0.628708	0.821874
PCOR1329_LOCUS10157	462.088	-0.0779018	0.169327	-0.460067	0.645468	0.869036	512.224	-0.0697176	0.138969	-0.501676	0.615896	0.999783	514.739	0.0080918	0.155736	0.0519583	0.958562	0.984415
PCOR1329_LOCUS10159	1790.39	-0.0134827	0.123464	-0.109203	0.913041	0.974043	2164.59	0.22587	0.0890923	2.53523	0.0112372	0.31443	2215.64	0.236199	0.119207	1.98143	0.0475434	0.224233
PCOR1329_LOCUS1016	23.6249	0.527302	0.517031	1.01987	0.307792	0.656994	22.1962	0.0895111	0.506339	0.176781	0.85968	NA	27.7609	-0.441533	0.440999	-1.00121	0.316725	NA
PCOR1329_LOCUS10161	63.8218	-0.544535	0.376732	-1.44542	0.14834	0.490813	79.9831	-0.11505	0.30386	-0.378629	0.704964	0.999783	69.3697	0.425959	0.374416	1.13766	0.255261	0.536024
PCOR1329_LOCUS10162	587.18	-0.113299	0.14556	-0.778362	0.436356	0.751865	687.683	0.043129	0.11536	0.373866	0.708504	0.999783	679.374	0.152402	0.147738	1.03157	0.302274	0.582346
PCOR1329_LOCUS10165	617.091	0.0914793	0.126428	0.72357	0.46933	0.771919	657.987	-0.020822	0.122629	-0.169796	0.86517	0.999783	698.896	-0.114528	0.134945	-0.848706	0.396045	0.661172
PCOR1329_LOCUS10166	423.321	0.389088	0.15525	2.5062	0.0122036	0.157411	407.35	0.0154387	0.12509	0.123421	0.901774	0.999783	485.691	-0.373519	0.144643	-2.58235	0.00981299	0.096252
PCOR1329_LOCUS10169	442.784	-0.0675731	0.123974	-0.545058	0.585714	0.837756	483.421	-0.113557	0.118522	-0.958104	0.33801	0.999783	486.071	-0.0481863	0.125979	-0.382495	0.702094	0.863609
PCOR1329_LOCUS1017	333.23	0.118382	0.142391	0.831387	0.405755	0.731271	356.62	0.0209748	0.130914	0.160219	0.872709	0.999783	383.142	-0.0992971	0.13061	-0.760258	0.4471	0.699636
PCOR1329_LOCUS10170	521.718	-0.0247642	0.1372	-0.180498	0.856762	0.953741	575.185	-0.0304825	0.117	-0.260534	0.794452	0.999783	588.554	-0.00924105	0.141611	-0.0652564	0.94797	0.980148
PCOR1329_LOCUS10171	32.6356	-0.151944	0.421762	-0.360259	0.718653	0.902865	34.5046	-0.270968	0.393551	-0.688522	0.491124	NA	33.8291	-0.123147	0.427411	-0.288124	0.773252	0.899742
PCOR1329_LOCUS10172	166.152	0.129754	0.239539	0.541679	0.58804	0.838677	172.769	-0.0639169	0.185132	-0.34525	0.729906	0.999783	185.751	-0.196226	0.22841	-0.859093	0.390289	0.656956
PCOR1329_LOCUS10173	470.992	0.437466	0.172083	2.54218	0.0110163	0.149311	480.661	0.220266	0.139458	1.57944	0.114236	0.876756	574.647	-0.220109	0.175983	-1.25074	0.21103	0.487923
PCOR1329_LOCUS10177	59.319	0.0851591	0.368617	0.231023	0.817297	0.938694	65.8131	0.0720684	0.350376	0.205689	0.837034	0.999783	69.3179	-0.0147674	0.390732	-0.0377942	0.969852	0.989075
PCOR1329_LOCUS10178	268.176	0.150849	0.200856	0.75103	0.452634	0.762312	270.182	-0.107638	0.148851	-0.723127	0.469602	0.999783	295.321	-0.260914	0.194667	-1.34031	0.180145	0.450634
PCOR1329_LOCUS1018	131.104	0.12342	0.212592	0.580548	0.561545	0.824913	157.186	0.327049	0.187955	1.74004	0.0818515	0.791028	167.576	0.199505	0.197398	1.01067	0.312174	0.591187
PCOR1329_LOCUS10180	472.738	-0.0209411	0.153599	-0.136336	0.891556	0.966331	548.981	0.102864	0.117266	0.877193	0.380382	0.999783	559.193	0.120341	0.148702	0.809278	0.418355	0.678014
PCOR1329_LOCUS10181	214.768	-0.148795	0.189415	-0.785548	0.432132	0.749316	234.678	-0.209046	0.178786	-1.16925	0.242303	0.999783	227.627	-0.0602783	0.204678	-0.294503	0.768374	0.897367
PCOR1329_LOCUS10183	240.476	-0.442526	0.177156	-2.49794	0.0124916	0.159428	329.792	0.198593	0.146201	1.35835	0.174352	0.975713	296.754	0.635328	0.153275	4.14503	3.4e-05	0.00253667
PCOR1329_LOCUS10184	409.704	-0.452658	0.134084	-3.37594	0.000735637	0.0314583	465.911	-0.369922	0.122389	-3.02252	0.00250682	0.114886	405.909	0.0797935	0.134828	0.591819	0.553972	0.776013
PCOR1329_LOCUS10186	27.5251	-0.582825	0.458906	-1.27003	0.204074	0.557722	36.302	0.00079478	0.388675	0.00204484	0.998368	NA	31.3828	0.58239	0.441355	1.31955	0.186986	0.458427
PCOR1329_LOCUS10187	86.8277	0.78922	0.369259	2.1373	0.0325733	0.25527	77.297	0.262211	0.3067	0.854943	0.392583	0.999783	106.045	-0.533034	0.387302	-1.37628	0.168736	0.436068
PCOR1329_LOCUS10188	152.248	-0.495605	0.19693	-2.51666	0.0118473	0.15564	186.385	-0.16485	0.181865	-0.906438	0.364704	0.999783	162.233	0.326613	0.206121	1.58457	0.113065	0.353379
PCOR1329_LOCUS10189	58.1467	0.355007	0.353459	1.00438	0.315196	0.663288	49.8299	-0.361347	0.328875	-1.09874	0.271883	0.999783	59.8512	-0.718805	0.348908	-2.06016	0.0393833	0.203635
PCOR1329_LOCUS1019	2257.54	0.119558	0.0748794	1.59668	0.110337	0.432307	2405.1	0.00576845	0.0760681	0.0758328	0.939552	0.999783	2580.38	-0.115837	0.0885909	-1.30755	0.191027	0.463804
PCOR1329_LOCUS10191	47.0372	0.288616	0.376053	0.767489	0.442791	0.756174	51.7072	0.274162	0.349248	0.785008	0.432449	0.999783	58.5815	-0.0169885	0.343563	-0.0494479	0.960562	0.985058
PCOR1329_LOCUS10196	123.491	-0.131345	0.246366	-0.533128	0.593945	0.841481	156.736	0.242918	0.189006	1.28524	0.198708	0.99326	154.451	0.370891	0.229728	1.61448	0.106424	0.342994
PCOR1329_LOCUS10197	16.0177	0.201877	0.661597	0.305136	0.760263	NA	15.5172	-0.186261	0.633529	-0.294005	0.768754	NA	17.1433	-0.39272	0.585832	-0.670364	0.502626	NA
PCOR1329_LOCUS10198	30.2803	-0.476343	0.478952	-0.994552	0.319954	0.667426	38.5561	-0.0086478	0.39979	-0.0216309	0.982742	NA	34.3157	0.461891	0.484345	0.95364	0.340266	0.615948
PCOR1329_LOCUS10199	9.84394	0.11072	0.732861	0.151079	0.879913	NA	13.9171	0.741464	0.610375	1.21477	0.224454	NA	14.9092	0.638983	0.632109	1.01088	0.312076	NA
PCOR1329_LOCUS102	672.815	-0.02356	0.1239	-0.190154	0.849189	0.951085	726.102	-0.0979338	0.10873	-0.900704	0.367746	0.999783	742.394	-0.0768367	0.128374	-0.598538	0.549481	0.772965
PCOR1329_LOCUS1020	350.909	0.306417	0.148947	2.05722	0.0396655	0.277243	381.01	0.25336	0.139555	1.81549	0.0694488	0.745822	434.993	-0.0549174	0.142501	-0.385381	0.699955	0.8623
PCOR1329_LOCUS10200	632.425	0.260907	0.134783	1.93576	0.0528972	0.316285	620.275	-0.075269	0.115627	-0.650963	0.51507	0.999783	705.278	-0.338456	0.142718	-2.3715	0.017716	0.133553
PCOR1329_LOCUS10201	150.462	0.0239841	0.201264	0.119167	0.905143	0.971061	165.483	0.0146108	0.190432	0.0767244	0.938843	0.999783	172.479	-0.012691	0.205117	-0.0618718	0.950665	0.980898
PCOR1329_LOCUS10202	350.816	0.133929	0.17974	0.745128	0.456194	0.764081	378.817	0.0710243	0.133064	0.533762	0.593506	0.999783	409.98	-0.0625403	0.165602	-0.377654	0.705687	0.865693
PCOR1329_LOCUS10203	950.714	-0.0753869	0.106866	-0.705432	0.480542	0.778489	1069.7	-0.0294229	0.085536	-0.343983	0.730859	0.999783	1073.81	0.044181	0.105573	0.418487	0.675591	0.848415
PCOR1329_LOCUS10208	1228.99	-0.453059	0.11875	-3.81523	0.000136059	0.0108534	1588.6	0.0228501	0.0839993	0.272028	0.785601	0.999783	1413.56	0.471452	0.109204	4.31717	1.58e-05	0.00143013
PCOR1329_LOCUS10209	448.01	-0.0601719	0.134104	-0.448695	0.653652	0.872669	505.548	-0.0101213	0.122212	-0.0828172	0.933997	0.999783	509.531	0.0478181	0.132726	0.360276	0.71864	0.872358
PCOR1329_LOCUS10210	415.799	0.381877	0.151945	2.51326	0.0119623	0.156071	419.933	0.140333	0.135837	1.0331	0.301559	0.999783	494.919	-0.242719	0.125555	-1.93317	0.0532158	0.237449
PCOR1329_LOCUS10212	479.643	0.153963	0.146625	1.05005	0.293697	0.64431	536.908	0.172872	0.11129	1.55336	0.120338	0.893624	579.697	0.0147939	0.142481	0.103831	0.917304	0.967129
PCOR1329_LOCUS10214	2532.19	0.165413	0.0832166	1.98774	0.0468405	0.297811	2727.3	0.0847236	0.0675248	1.2547	0.209586	0.999783	2971.75	-0.0829538	0.0792339	-1.04695	0.295123	0.575849
PCOR1329_LOCUS10217	542.734	-0.253448	0.126821	-1.99847	0.0456656	0.294755	625.502	-0.12366	0.106123	-1.16525	0.243917	0.999783	591.022	0.126086	0.130429	0.966702	0.333693	0.610414
PCOR1329_LOCUS10218	1253.53	0.000615302	0.0926887	0.00663837	0.994703	0.998656	1373.94	-0.0323076	0.0807686	-0.400002	0.689155	0.999783	1413.53	-0.0357515	0.0881934	-0.405376	0.685201	0.853392
PCOR1329_LOCUS10219	1431.81	0.0825078	0.0828241	0.99618	0.319163	0.666864	1588.72	0.0825882	0.081085	1.01854	0.308422	0.999783	1680.78	-0.00184225	0.0924986	-0.0199165	0.98411	0.994246
PCOR1329_LOCUS10220	1834.14	0.127406	0.121309	1.05026	0.293598	0.644307	2114.2	0.233237	0.0850975	2.74082	0.00612864	0.216157	2268.6	0.104172	0.115987	0.898129	0.369117	0.639022
PCOR1329_LOCUS10221	475.222	0.0023158	0.128604	0.0180072	0.985633	0.995877	546.814	0.100738	0.112282	0.897193	0.369616	0.999783	561.796	0.0965587	0.131684	0.733263	0.463398	0.711777
PCOR1329_LOCUS10223	12.3954	0.809665	0.721961	1.12148	0.262084	NA	11.2899	0.378683	0.669702	0.56545	0.571768	NA	15.6412	-0.427362	0.650393	-0.657082	0.511128	NA
PCOR1329_LOCUS10224	194.097	-0.170394	0.178917	-0.952363	0.340913	0.684211	243.455	0.180988	0.152436	1.1873	0.235109	0.999783	236.775	0.347523	0.170804	2.03464	0.0418874	0.210469
PCOR1329_LOCUS10225	430.567	-0.411516	0.128097	-3.21253	0.00131571	0.0452256	530.869	-0.0757392	0.112404	-0.673814	0.500429	0.999783	476.77	0.333257	0.12209	2.72961	0.00634096	0.0750286
PCOR1329_LOCUS10229	499.914	-0.0566092	0.117491	-0.481815	0.629937	0.861355	546.139	-0.0976644	0.108148	-0.903061	0.366493	0.999783	551.331	-0.0435135	0.117805	-0.36937	0.711852	0.86897
PCOR1329_LOCUS10231	1697.23	0.263762	0.110547	2.38598	0.0170337	0.187487	1675.84	-0.0553108	0.0908374	-0.608899	0.542592	0.999783	1903.32	-0.320652	0.101457	-3.16047	0.00157515	0.0328986
PCOR1329_LOCUS10232	317.009	-0.355396	0.14799	-2.40148	0.0163287	0.183254	397.189	0.0138546	0.120021	0.115435	0.9081	0.999783	363.356	0.36597	0.144414	2.53416	0.0112717	0.103777
PCOR1329_LOCUS10233	236.006	-0.263494	0.171513	-1.53629	0.124467	0.455629	278.201	-0.0829817	0.144143	-0.575691	0.564824	0.999783	261.244	0.17821	0.165196	1.07878	0.280686	0.561457
PCOR1329_LOCUS10234	607.019	0.782516	0.153536	5.09661	3.46e-07	0.000121019	661.986	0.73839	0.112543	6.56094	5.35e-11	4.76e-08	863.63	-0.0463252	0.142148	-0.325895	0.744504	0.885361
PCOR1329_LOCUS10235	4003.48	0.1574	0.0765454	2.05629	0.0397542	0.277333	4055.81	-0.0980393	0.0604851	-1.62088	0.105043	0.852163	4424.95	-0.257858	0.0758394	-3.40005	0.000673744	0.0191791
PCOR1329_LOCUS10236	532.726	0.000500781	0.132917	0.00376761	0.996994	0.999448	580.971	-0.042701	0.114845	-0.371813	0.710032	0.999783	599.743	-0.0438576	0.125107	-0.35056	0.725919	0.875993
PCOR1329_LOCUS10238	61.7934	0.61719	0.404562	1.52558	0.127115	0.460578	47.5076	-0.383813	0.451158	-0.850729	0.39492	NA	64.0323	-1.00525	0.427677	-2.35049	0.0187489	0.137139
PCOR1329_LOCUS10239	799.865	-0.48206	0.151141	-3.18947	0.00142533	0.0471595	1064.62	0.0826696	0.108982	0.758562	0.448115	0.999783	942.045	0.559182	0.141495	3.95196	7.75e-05	0.00443766
PCOR1329_LOCUS10240	181.35	0.349771	0.210012	1.66548	0.095817	0.407715	196.875	0.284714	0.177836	1.601	0.109377	0.866813	226.962	-0.0682732	0.194996	-0.350125	0.726245	0.876044
PCOR1329_LOCUS10241	484.943	-0.0909568	0.123259	-0.73793	0.460557	0.765888	556.337	0.0110373	0.119537	0.0923336	0.926433	0.999783	554.769	0.0986731	0.138282	0.713567	0.475495	0.721257
PCOR1329_LOCUS10243	42.9334	0.430849	0.36782	1.17136	0.241455	0.596256	39.877	-0.0480493	0.377213	-0.12738	0.89864	NA	48.4282	-0.481484	0.350009	-1.37563	0.168935	0.436252
PCOR1329_LOCUS10244	2416.28	0.202533	0.116303	1.74142	0.0816097	0.383442	2398.44	-0.109838	0.0927661	-1.18404	0.236399	0.999783	2663.81	-0.313019	0.0939443	-3.33196	0.000862362	0.0227516
PCOR1329_LOCUS10245	12.6294	0.824273	0.669099	1.23192	0.217981	NA	12.821	0.613187	0.661276	0.927279	0.353782	NA	17.2425	-0.215006	0.579847	-0.370798	0.710788	NA
PCOR1329_LOCUS10248	887.478	-0.378194	0.148225	-2.55149	0.0107264	0.14767	1041.19	-0.200948	0.108524	-1.85164	0.0640773	0.728255	936.768	0.173652	0.155298	1.11819	0.263487	0.544164
PCOR1329_LOCUS10249	2162.59	-0.0116051	0.114708	-0.101171	0.919415	0.975935	2464.55	0.0665319	0.0841213	0.790904	0.429	0.999783	2523.81	0.0747326	0.116843	0.639599	0.522433	0.755257
PCOR1329_LOCUS10250	542.963	0.500415	0.156525	3.19703	0.00138848	0.0465442	544.487	0.253828	0.108935	2.33008	0.0198019	0.423849	668.25	-0.24889	0.149851	-1.66091	0.0967309	0.326103
PCOR1329_LOCUS10252	371.688	0.205756	0.202751	1.01482	0.310192	0.658932	375.775	-0.0524216	0.200636	-0.261277	0.793879	0.999783	417.206	-0.260677	0.189474	-1.37579	0.168885	0.436191
PCOR1329_LOCUS10254	192.363	0.511811	0.265143	1.93032	0.053567	0.317877	182.594	0.119311	0.256415	0.465302	0.641715	0.999783	227.281	-0.395429	0.268832	-1.47092	0.141314	0.397227
PCOR1329_LOCUS10255	92.6318	0.378512	0.291094	1.30031	0.193495	0.545173	82.2548	-0.23981	0.314875	-0.761603	0.446297	0.999783	98.7286	-0.621225	0.287196	-2.16307	0.0305358	0.178274
PCOR1329_LOCUS10256	9.18019	-0.174239	0.826097	-0.210919	0.832951	NA	10.7838	0.00261778	0.741949	0.00352825	0.997185	NA	10.5078	0.175412	0.789404	0.222207	0.824152	NA
PCOR1329_LOCUS10257	3170.37	-0.116238	0.113912	-1.02042	0.307531	0.65676	3613.58	-0.0355839	0.0810705	-0.438925	0.660716	0.999783	3569.67	0.0776653	0.113426	0.68472	0.49352	0.734985
PCOR1329_LOCUS10258	81.9862	0.0102182	0.314323	0.0325085	0.974067	0.992822	92.7933	0.0501374	0.249125	0.201254	0.8405	0.999783	95.0558	0.0333731	0.293899	0.113553	0.909592	0.963959
PCOR1329_LOCUS10259	1543.1	0.0660406	0.0968572	0.681835	0.495343	0.788199	1692.24	0.0383466	0.0777508	0.493199	0.621872	0.999783	1783.48	-0.0299731	0.0961469	-0.311743	0.755236	0.890609
PCOR1329_LOCUS10260	229.398	0.14937	0.178992	0.834507	0.403996	0.730119	241.177	-0.000865988	0.155857	-0.00555628	0.995567	0.999783	261.871	-0.152249	0.16693	-0.912051	0.361742	0.633112
PCOR1329_LOCUS10263	158.967	-0.167774	0.206394	-0.812881	0.416286	0.738235	191.36	0.060505	0.170126	0.355649	0.722104	0.999783	185.529	0.224386	0.193687	1.1585	0.246661	0.527759
PCOR1329_LOCUS10265	105.286	-0.360356	0.245598	-1.46726	0.142304	0.482103	123.693	-0.172641	0.222924	-0.774436	0.438673	0.999783	112.347	0.184707	0.232066	0.795926	0.426075	0.683978
PCOR1329_LOCUS10266	757.345	0.0683737	0.101053	0.676614	0.498651	0.790055	792.925	-0.094164	0.104122	-0.904362	0.365803	0.999783	836.753	-0.165707	0.113354	-1.46185	0.143783	0.400754
PCOR1329_LOCUS10267	215.34	0.0509503	0.172362	0.295601	0.767535	0.922266	237.565	0.0422848	0.15626	0.270605	0.786695	0.999783	249.247	-0.0110329	0.166861	-0.0661201	0.947282	0.979918
PCOR1329_LOCUS10268	2012.87	0.0483343	0.07719	0.626173	0.531201	0.807484	2288.62	0.11945	0.0670676	1.78103	0.0749071	0.769087	2392.79	0.0683912	0.0789859	0.865866	0.386564	0.653542
PCOR1329_LOCUS10271	156.998	0.0815879	0.204536	0.398893	0.689972	0.890283	165.191	-0.0587995	0.210377	-0.279496	0.779864	0.999783	175.938	-0.14517	0.232319	-0.624872	0.532055	0.761156
PCOR1329_LOCUS10272	1850.32	0.137728	0.136737	1.00725	0.313814	0.662119	1846.62	-0.164174	0.0877617	-1.87068	0.0613898	0.713641	2003.61	-0.302804	0.131221	-2.30758	0.0210225	0.145098
PCOR1329_LOCUS10273	302.25	-0.0844538	0.147935	-0.570883	0.568079	0.828636	335.415	-0.0803178	0.142783	-0.562515	0.573765	0.999783	335.372	0.00162191	0.158448	0.0102362	0.991833	0.99702
PCOR1329_LOCUS10274	112.55	0.103447	0.225965	0.457799	0.647097	0.869822	116.836	-0.0840386	0.213642	-0.393361	0.694053	0.999783	124.686	-0.190621	0.224208	-0.850197	0.395215	0.660415
PCOR1329_LOCUS10277	2660.72	0.182515	0.0893692	2.04226	0.0411255	0.282008	2704.89	-0.0601408	0.0693545	-0.86715	0.38586	0.999783	2978.02	-0.244316	0.0835589	-2.92387	0.00345708	0.0526864
PCOR1329_LOCUS10278	173.433	-0.0457555	0.201076	-0.227553	0.819994	0.940297	188.043	-0.120282	0.177984	-0.675803	0.499166	0.999783	189.619	-0.0787893	0.190384	-0.413844	0.678988	0.850138
PCOR1329_LOCUS10279	260.531	0.389224	0.219519	1.77308	0.0762157	0.372559	246.833	-0.0259468	0.201213	-0.128952	0.897396	0.999783	294.857	-0.416668	0.208551	-1.99792	0.0457256	0.219919
PCOR1329_LOCUS1028	46.0618	0.118146	0.466265	0.253388	0.799969	0.933718	61.4044	0.567369	0.295352	1.92099	0.0547326	0.680572	64.8904	0.443592	0.419394	1.0577	0.290194	0.57102
PCOR1329_LOCUS10280	25.797	0.652084	0.551638	1.18209	0.237171	0.592338	19.2114	-0.401459	0.532283	-0.754222	0.450716	NA	26.6953	-1.05804	0.568767	-1.86023	0.0628523	NA
PCOR1329_LOCUS10281	1352.05	-0.0427465	0.101302	-0.421972	0.673045	0.88204	1560.9	0.0705233	0.0829632	0.850056	0.395294	0.999783	1580.81	0.110097	0.0982813	1.12022	0.262618	0.543419
PCOR1329_LOCUS10283	1695.58	0.113773	0.0941383	1.20858	0.226826	0.581363	1880.63	0.114731	0.084907	1.35125	0.176614	0.979006	2010.28	-0.00184764	0.0954141	-0.0193644	0.98455	0.994432
PCOR1329_LOCUS10284	5051.18	-0.0189614	0.0765645	-0.247652	0.804404	0.935221	5758.62	0.06079	0.0626966	0.969591	0.33225	0.999783	5885.37	0.0769383	0.0749164	1.02699	0.304426	0.58439
PCOR1329_LOCUS10285	254.221	-0.0965619	0.173766	-0.555701	0.578416	0.834111	311.251	0.174326	0.139802	1.24695	0.212418	0.999783	309.101	0.266864	0.16606	1.60703	0.108048	0.345679
PCOR1329_LOCUS10286	24.9551	-0.1006	0.474934	-0.211819	0.832248	0.944424	31.7254	0.272888	0.41664	0.654973	0.512485	NA	31.6533	0.371199	0.420959	0.881793	0.377889	0.646401
PCOR1329_LOCUS10289	5547.35	0.0463888	0.075773	0.612207	0.540401	0.812794	5944.78	-0.0501775	0.0702153	-0.714624	0.474842	0.999783	6219.69	-0.0993865	0.0809828	-1.22725	0.219727	0.498361
PCOR1329_LOCUS1029	2092.95	0.0364818	0.0974134	0.374505	0.708029	0.898232	2309.11	0.0207906	0.0943814	0.220283	0.825651	0.999783	2404.42	-0.0177945	0.106655	-0.166842	0.867495	0.944343
PCOR1329_LOCUS10298	976.322	0.0340707	0.143504	0.237419	0.812332	0.937395	1173.28	0.254137	0.0896765	2.83393	0.00459792	0.179566	1219.24	0.216545	0.137566	1.57412	0.115461	0.35748
PCOR1329_LOCUS10302	1586.75	-0.131808	0.0992279	-1.32834	0.184066	0.534002	1821	-0.0323049	0.091925	-0.351426	0.725268	0.999783	1788.75	0.0974501	0.106998	0.91077	0.362417	0.633667
PCOR1329_LOCUS10303	682.529	-0.00332412	0.117062	-0.0283962	0.977346	0.993709	837.427	0.272818	0.0941815	2.89673	0.00377075	0.154813	858.831	0.271594	0.106454	2.55128	0.0107327	0.101014
PCOR1329_LOCUS10304	433.166	0.0616243	0.132404	0.465425	0.641627	0.866735	449.115	-0.129642	0.121573	-1.06637	0.286255	0.999783	472.906	-0.193892	0.122073	-1.58833	0.112211	0.352107
PCOR1329_LOCUS10306	45.7818	0.0992888	0.498443	0.199198	0.842108	0.948473	49.3603	-0.0083199	0.427273	-0.0194721	0.984464	0.999783	52.1455	-0.108441	0.515696	-0.210281	0.833448	0.927515
PCOR1329_LOCUS10307	1339.02	0.0358943	0.103739	0.346006	0.729338	0.907085	1361.42	-0.223143	0.0895373	-2.49217	0.0126964	0.337849	1418.94	-0.261931	0.100585	-2.60407	0.00921241	0.0930503
PCOR1329_LOCUS10310	1004.3	-0.0387153	0.105839	-0.365796	0.714517	0.900975	1073.79	-0.142775	0.0933188	-1.52997	0.126024	0.903002	1091.87	-0.106215	0.109641	-0.968755	0.332667	0.609643
PCOR1329_LOCUS10313	30.729	0.624724	0.482196	1.29558	0.195119	0.546894	32.3469	0.513531	0.449116	1.14342	0.252863	NA	41.0905	-0.105745	0.394029	-0.268369	0.788415	0.907218
PCOR1329_LOCUS10314	3264.09	0.16367	0.0802409	2.03973	0.0413771	0.283103	3462.27	0.0414134	0.0734896	0.563527	0.573076	0.999783	3774.43	-0.124778	0.0813912	-1.53306	0.125261	0.372809
PCOR1329_LOCUS10315	39.9007	0.00746356	0.374125	0.0199494	0.984084	0.995631	39.543	-0.336665	0.382207	-0.880844	0.378402	NA	40.7806	-0.347038	0.391107	-0.887321	0.374906	0.644349
PCOR1329_LOCUS10316	25.3767	-1.17308	0.537994	-2.18047	0.0292226	0.243726	33.1384	-0.492966	0.442596	-1.1138	0.265363	NA	23.0224	0.677053	0.493252	1.37263	0.169867	NA
PCOR1329_LOCUS10318	383.792	-0.407274	0.148969	-2.73395	0.00625791	0.111808	528.419	0.230428	0.117324	1.96403	0.0495267	0.655247	480.529	0.63391	0.146153	4.3373	1.44e-05	0.00134527
PCOR1329_LOCUS10319	73.8886	-0.0746537	0.313381	-0.23822	0.81171	0.937121	76.8399	-0.259256	0.313187	-0.827801	0.407783	0.999783	77.1775	-0.189294	0.34221	-0.553151	0.58016	0.79279
PCOR1329_LOCUS10320	239.109	0.202821	0.164307	1.2344	0.217054	0.571692	243.733	-0.0231306	0.15229	-0.151885	0.879278	0.999783	270.767	-0.227926	0.157747	-1.44488	0.148491	0.407311
PCOR1329_LOCUS10324	964.691	0.170479	0.0979559	1.74037	0.0817945	0.38389	997.415	-0.0235273	0.0905861	-0.259723	0.795078	0.999783	1091.92	-0.196648	0.097602	-2.0148	0.043926	0.215583
PCOR1329_LOCUS10327	32.8316	-1.7988	1.22295	-1.47087	0.141327	0.481413	48.4364	-0.487425	1.5676	-0.310936	0.755849	NA	29.0882	1.30592	1.42067	0.919223	0.357979	NA
PCOR1329_LOCUS10328	498.742	-0.0516296	0.148918	-0.346699	0.728817	0.906976	570.274	0.0350195	0.12554	0.27895	0.780283	0.999783	575.044	0.0803947	0.123773	0.649535	0.515993	0.750253
PCOR1329_LOCUS1033	549.686	-0.434695	0.359053	-1.21067	0.226022	0.580669	730.178	0.118182	0.132736	0.890352	0.373277	0.999783	656.841	0.539493	0.199763	2.70066	0.00692017	0.0790855
PCOR1329_LOCUS10334	1230.88	-0.130904	0.114826	-1.14002	0.254278	0.608	1503.94	0.146479	0.0819367	1.78772	0.0738219	0.765288	1481.46	0.273316	0.10758	2.54057	0.0110672	0.102842
PCOR1329_LOCUS10337	1139.52	-0.0710507	0.0924071	-0.768888	0.44196	0.755708	1245.07	-0.116272	0.0832248	-1.39708	0.16239	0.960022	1248.83	-0.0475775	0.0911095	-0.522202	0.60153	0.805614
PCOR1329_LOCUS10340	85.9564	-0.0641586	0.339535	-0.18896	0.850124	0.951219	106.371	0.219292	0.245296	0.893987	0.371329	0.999783	106.442	0.28072	0.33176	0.846153	0.397467	0.661848
PCOR1329_LOCUS10341	159.603	0.178786	0.20126	0.888335	0.374361	0.708574	174.741	0.142009	0.194765	0.729131	0.465922	0.999783	190.859	-0.0392872	0.194761	-0.201719	0.840136	0.930836
PCOR1329_LOCUS10344	69.0515	-0.213933	0.292198	-0.732152	0.464076	0.768309	73.8331	-0.323083	0.282403	-1.14405	0.252602	0.999783	69.9096	-0.112989	0.293579	-0.384868	0.700335	0.862601
PCOR1329_LOCUS10345	113.111	-0.190529	0.246489	-0.772969	0.439541	0.754234	145.442	0.217941	0.204323	1.06665	0.286131	0.999783	140.225	0.403882	0.232726	1.73544	0.0826628	0.299961
PCOR1329_LOCUS10348	233.09	-0.292009	0.164207	-1.7783	0.075355	0.370706	281.719	-0.0364677	0.151734	-0.240341	0.810066	0.999783	262.481	0.254172	0.1697	1.49778	0.134191	0.386673
PCOR1329_LOCUS1035	517.708	0.419393	0.227038	1.84724	0.0647127	0.346261	490.015	-0.00160708	0.354974	-0.00452732	0.996388	0.999802	590.33	-0.423596	0.206917	-2.04718	0.0406409	0.206819
PCOR1329_LOCUS10350	37.7749	0.0195853	0.41595	0.0470857	0.962445	0.989374	49.9109	0.480497	0.342542	1.40274	0.160695	0.958236	51.3434	0.450936	0.356028	1.26657	0.205308	0.481519
PCOR1329_LOCUS10351	2473.13	0.0918276	0.0976128	0.940733	0.346842	0.688375	2664.6	0.00929496	0.0875608	0.106154	0.91546	0.999783	2831.34	-0.0844508	0.100352	-0.841543	0.400044	0.664022
PCOR1329_LOCUS10353	54.6277	0.604695	0.35181	1.71881	0.0856485	0.3907	45.6444	-0.137599	0.344401	-0.399532	0.689501	NA	60.1317	-0.743226	0.328119	-2.26511	0.023506	0.153904
PCOR1329_LOCUS10355	733.806	-0.0870402	0.10487	-0.829979	0.406551	0.73176	847.722	0.034517	0.101488	0.340109	0.733774	0.999783	846.905	0.118634	0.11143	1.06465	0.287033	0.567722
PCOR1329_LOCUS10356	43.523	0.42251	0.39556	1.06813	0.285461	0.637713	45.0787	0.227648	0.373382	0.609692	0.542066	NA	53.1444	-0.196941	0.416857	-0.472443	0.636611	0.826814
PCOR1329_LOCUS1036	28.3954	0.160488	0.525154	0.305601	0.759908	0.919511	23.8134	-0.673592	0.490598	-1.373	0.169751	NA	26.681	-0.837754	0.528983	-1.58371	0.11326	NA
PCOR1329_LOCUS10360	607.859	-0.11665	0.119336	-0.977493	0.328325	0.674263	667.632	-0.140688	0.13098	-1.07412	0.282769	0.999783	659.59	-0.0278666	0.141882	-0.196407	0.844291	0.93308
PCOR1329_LOCUS10363	208.653	0.281584	0.209441	1.34445	0.178803	0.528201	192.881	-0.227861	0.18917	-1.20453	0.228385	0.999783	222.83	-0.509249	0.198431	-2.56637	0.0102768	0.0985995
PCOR1329_LOCUS10364	163.793	0.279391	0.199397	1.40118	0.16116	0.507578	158.092	-0.095928	0.194176	-0.494026	0.621288	0.999783	181.519	-0.378269	0.20102	-1.88175	0.0598701	0.252534
PCOR1329_LOCUS10366	819.56	-0.00561295	0.102145	-0.0549511	0.956177	0.987119	931.326	0.0670468	0.0908592	0.73792	0.460563	0.999783	957.833	0.0707232	0.0997651	0.708897	0.478388	0.723383
PCOR1329_LOCUS10367	362.04	0.118245	0.134859	0.876799	0.380596	0.71375	368.62	-0.132014	0.129091	-1.02264	0.306478	0.999783	396.044	-0.252556	0.135687	-1.86132	0.0626995	0.259276
PCOR1329_LOCUS10369	1851.93	0.132314	0.0860924	1.53689	0.124321	0.455341	1932.07	-0.0389308	0.0747556	-0.520774	0.602524	0.999783	2086.51	-0.173148	0.0782302	-2.21332	0.0268758	0.166145
PCOR1329_LOCUS10370	232.46	0.179345	0.187553	0.956239	0.338951	0.682376	240.804	1.74e-05	0.152018	0.000114253	0.999909	0.999994	265.037	-0.181821	0.181973	-0.999164	0.317715	0.596436
PCOR1329_LOCUS10371	146.074	-0.23736	0.240597	-0.986544	0.323866	0.670704	172.386	-0.0582729	0.174438	-0.33406	0.738334	0.999783	163.034	0.176074	0.236092	0.745784	0.455798	0.705882
PCOR1329_LOCUS10372	216.831	0.293465	0.209616	1.40002	0.161509	0.507891	223.938	0.104281	0.190252	0.548121	0.583609	0.999783	256.338	-0.187911	0.158057	-1.18888	0.234487	0.514369
PCOR1329_LOCUS10373	1614.06	0.148723	0.0793498	1.87427	0.0608934	0.33737	1716.67	0.0312316	0.0842982	0.370489	0.711018	0.999783	1860.7	-0.119401	0.095706	-1.24758	0.212185	0.489353
PCOR1329_LOCUS10374	48.6596	-0.129632	0.362922	-0.357191	0.720949	0.90367	57.0979	0.0750758	0.337094	0.222715	0.823757	0.999783	56.8562	0.195185	0.38803	0.503014	0.614954	0.813636
PCOR1329_LOCUS10375	218.184	0.144749	0.188351	0.768509	0.442185	0.755857	231.716	0.030827	0.177797	0.173383	0.86235	0.999783	252.09	-0.115321	0.186305	-0.618988	0.535925	0.763498
PCOR1329_LOCUS10377	206.83	-0.125122	0.184742	-0.67728	0.498228	0.78974	234.336	-0.0685328	0.153674	-0.445962	0.655624	0.999783	230.296	0.0539465	0.179705	0.300194	0.764029	0.894914
PCOR1329_LOCUS10378	230.898	0.206962	0.188398	1.09854	0.271969	0.625699	235.699	-0.00865341	0.154644	-0.0559569	0.955376	0.999783	262.481	-0.218374	0.184882	-1.18115	0.237543	0.5178
PCOR1329_LOCUS10379	1278.89	0.10868	0.0933465	1.16426	0.244319	0.599535	1349.2	-0.0292694	0.0804122	-0.363992	0.715864	0.999783	1445.46	-0.140184	0.0968299	-1.44774	0.147691	0.406227
PCOR1329_LOCUS1038	2594.32	0.15662	0.099258	1.57791	0.114587	0.439592	2683.96	-0.0362249	0.0675408	-0.536341	0.591723	0.999783	2925.42	-0.194718	0.101696	-1.91471	0.0555298	0.242503
PCOR1329_LOCUS10380	2490.71	0.0250741	0.077528	0.32342	0.746377	0.914331	2849.75	0.113792	0.0688881	1.65183	0.0985686	0.839561	2955.71	0.0859332	0.0750227	1.14543	0.252031	0.533198
PCOR1329_LOCUS10383	379.944	0.458343	0.207997	2.20361	0.0275519	0.237073	336.891	-0.142109	0.170737	-0.832326	0.405225	0.999783	416.293	-0.603808	0.217334	-2.77825	0.00546526	0.0690964
PCOR1329_LOCUS10385	14.2138	-0.772288	0.641031	-1.20476	0.228296	NA	17.6751	-0.388409	0.558388	-0.695591	0.486685	NA	13.8787	0.383921	0.635043	0.604559	0.545472	NA
PCOR1329_LOCUS10386	284.765	-0.319025	0.179232	-1.77995	0.0750833	0.370256	335.098	-0.139069	0.134324	-1.03532	0.300519	0.999783	307.755	0.175534	0.178327	0.98434	0.324948	0.603262
PCOR1329_LOCUS10387	201.429	0.238476	0.204148	1.16815	0.242745	0.597624	213.041	0.117799	0.196576	0.599253	0.549004	0.999783	238.994	-0.12132	0.182378	-0.665215	0.505913	0.743884
PCOR1329_LOCUS10388	218.195	-0.154361	0.168732	-0.914829	0.360281	0.698217	248.749	-0.0637503	0.152901	-0.416939	0.676723	0.999783	243.216	0.0882029	0.166831	0.528698	0.597015	0.803058
PCOR1329_LOCUS10389	4206.49	0.0118205	0.0797986	0.14813	0.88224	0.963402	4549.5	-0.0604861	0.0659982	-0.916481	0.359415	0.999783	4699.77	-0.0751017	0.0740555	-1.01413	0.310522	0.590053
PCOR1329_LOCUS10391	527.579	-0.0822769	0.12225	-0.673019	0.500935	0.791346	565.488	-0.183654	0.112023	-1.63944	0.101122	0.844946	564.515	-0.104306	0.116955	-0.891853	0.372472	0.64192
PCOR1329_LOCUS10392	600.007	-0.0479436	0.176109	-0.272238	0.785439	0.929015	673.373	-0.0149976	0.123268	-0.121667	0.903163	0.999783	679.738	0.026348	0.157184	0.167625	0.866878	0.943979
PCOR1329_LOCUS10393	2734.14	0.147647	0.0746132	1.97883	0.0478355	0.30116	2946.1	0.0693725	0.0651524	1.06477	0.286979	0.999783	3191.44	-0.0808417	0.0712777	-1.13418	0.256719	0.537483
PCOR1329_LOCUS10394	985.581	0.0321564	0.106899	0.300812	0.763558	0.921026	1064.23	-0.0402818	0.0871243	-0.462348	0.643832	0.999783	1109.62	-0.0739187	0.10257	-0.720663	0.471117	0.718107
PCOR1329_LOCUS10395	2292.31	-0.00326648	0.0800265	-0.0408175	0.967441	0.990738	2575.06	0.0327629	0.0662242	0.494728	0.620792	0.999783	2644.78	0.0335243	0.0806163	0.41585	0.677519	0.849179
PCOR1329_LOCUS10396	145.363	0.0144417	0.234437	0.0616017	0.95088	0.985903	174.063	0.22027	0.205536	1.07169	0.283861	0.999783	179.245	0.200752	0.215257	0.932616	0.351018	0.624619
PCOR1329_LOCUS10397	755.369	-0.209422	0.165151	-1.26806	0.204776	0.558213	918.111	0.0591389	0.101872	0.580524	0.561561	0.999783	879.878	0.262515	0.15189	1.72833	0.0839294	0.301989
PCOR1329_LOCUS10398	17.8503	-1.2227	0.554194	-2.20627	0.0273649	NA	24.517	-0.370441	0.45445	-0.815141	0.414992	NA	17.0805	0.847939	0.566784	1.49605	0.13464	NA
PCOR1329_LOCUS10399	11.9892	-0.578645	0.745985	-0.775679	0.437938	NA	16.2037	0.0226724	0.622868	0.0364	0.970963	NA	13.7775	0.600252	0.766872	0.782728	0.433787	NA
PCOR1329_LOCUS104	722.424	-0.1184	0.132779	-0.891713	0.372547	0.707443	863.45	0.0987711	0.107466	0.919089	0.358049	0.999783	854.828	0.215025	0.118965	1.80746	0.0706899	0.27658
PCOR1329_LOCUS1040	87.8057	0.451763	0.260871	1.73175	0.0833181	0.386687	83.5804	0.0573715	0.255376	0.224655	0.822248	0.999783	101.742	-0.396541	0.247151	-1.60445	0.108615	0.346491
PCOR1329_LOCUS10401	29.1113	-1.14063	0.447286	-2.55011	0.0107688	0.147959	42.8215	-0.110791	0.351835	-0.314896	0.752841	NA	31.3988	1.02402	0.42606	2.40347	0.0162401	0.127099
PCOR1329_LOCUS10403	165.191	0.256851	0.21713	1.18293	0.236836	0.591894	172.508	0.100667	0.192254	0.523617	0.600545	0.999783	194.238	-0.158986	0.193722	-0.820694	0.411821	0.672752
PCOR1329_LOCUS10404	572.452	-0.0974947	0.12867	-0.757711	0.448624	0.759462	624.968	-0.146444	0.10075	-1.45354	0.146075	0.935593	620.131	-0.0519855	0.129589	-0.401157	0.688304	0.855264
PCOR1329_LOCUS10408	902.422	-0.170124	0.0951733	-1.78752	0.0738536	0.367701	1015.4	-0.123451	0.0901358	-1.36961	0.170808	0.971379	985.073	0.0441658	0.103086	0.428436	0.668334	0.844527
PCOR1329_LOCUS1041	38.462	-0.120499	0.399445	-0.301667	0.762906	0.920851	44.5413	-0.000974653	0.352183	-0.00276746	0.997792	NA	43.6902	0.11289	0.363545	0.310524	0.756162	0.891074
PCOR1329_LOCUS10412	257.897	-0.493091	0.182181	-2.70659	0.00679773	0.116726	341.034	0.0550469	0.154635	0.355979	0.721856	0.999783	299.844	0.542934	0.17613	3.08258	0.00205215	0.0384629
PCOR1329_LOCUS10413	6049.07	-0.0483498	0.0996391	-0.485249	0.6275	0.85954	7032.15	0.0877804	0.0684946	1.28157	0.199995	0.993573	7117.72	0.132794	0.0899158	1.47687	0.13971	0.394699
PCOR1329_LOCUS10414	294.59	0.0194371	0.163831	0.118641	0.90556	0.971259	329.214	0.0317945	0.141028	0.225448	0.821631	0.999783	339.861	0.00982376	0.160556	0.061186	0.951211	0.980967
PCOR1329_LOCUS10415	19.6575	-0.586672	0.531382	-1.10405	0.269571	NA	29.0779	0.321124	0.42877	0.748942	0.453892	NA	25.6767	0.906381	0.503791	1.79912	0.0719995	NA
PCOR1329_LOCUS10416	68.1878	-0.33999	0.326373	-1.04172	0.297541	0.647319	84.6865	0.0398507	0.245963	0.162019	0.871291	0.999783	78.8046	0.377815	0.311578	1.21259	0.225287	0.504298
PCOR1329_LOCUS10417	72.5355	-0.121294	0.285451	-0.424921	0.670894	0.880903	91.3487	0.233454	0.253031	0.922629	0.356201	0.999783	90.1399	0.349966	0.263302	1.32914	0.183801	0.454621
PCOR1329_LOCUS10419	2435.68	0.112212	0.0876355	1.28045	0.200389	0.55306	2582.2	-0.0168371	0.0927774	-0.181479	0.855992	0.999783	2763.3	-0.130507	0.113817	-1.14664	0.251531	0.532689
PCOR1329_LOCUS1042	18.8601	-0.113805	0.526796	-0.216033	0.828962	NA	18.4845	-0.516085	0.546144	-0.944962	0.344678	NA	18.1287	-0.405155	0.577027	-0.702143	0.48259	NA
PCOR1329_LOCUS10420	397.629	0.205178	0.150303	1.3651	0.172223	0.520646	426.206	0.118789	0.133531	0.8896	0.373681	0.999783	471.112	-0.0889223	0.13899	-0.639775	0.522319	0.755218
PCOR1329_LOCUS10421	289.955	-0.105364	0.156678	-0.672489	0.501273	0.791443	344.381	0.101522	0.141913	0.715383	0.474372	0.999783	343.22	0.204758	0.150667	1.35901	0.174144	0.442763
PCOR1329_LOCUS10422	641.852	0.0453853	0.134369	0.337767	0.735539	0.909769	696.658	-0.00636359	0.10344	-0.0615194	0.950946	0.999783	730.593	-0.0538611	0.132312	-0.407077	0.683952	0.852726
PCOR1329_LOCUS10423	68.2181	-0.0871554	0.292163	-0.298311	0.765466	0.92181	88.8467	0.375378	0.242508	1.5479	0.121647	0.893911	89.4681	0.461461	0.264583	1.74411	0.0811399	0.297018
PCOR1329_LOCUS10425	69.5553	-0.788037	0.310436	-2.53848	0.0111334	0.150252	92.3339	-0.182484	0.234173	-0.779271	0.43582	0.999783	73.2951	0.602461	0.309723	1.94516	0.0517554	0.234274
PCOR1329_LOCUS10427	177.598	-0.0121809	0.196577	-0.061965	0.950591	0.985795	190.247	-0.11242	0.176835	-0.635737	0.524948	0.999783	194.858	-0.102977	0.192148	-0.535926	0.59201	0.800028
PCOR1329_LOCUS10428	709.129	-0.220984	0.148112	-1.49201	0.135697	0.473692	843.837	-0.0117626	0.102945	-0.114261	0.909031	0.999783	804.374	0.203678	0.134735	1.51169	0.130613	0.381367
PCOR1329_LOCUS10430	52.9156	0.279497	0.444632	0.628603	0.529609	0.806646	49.5496	-0.172231	0.333388	-0.516608	0.60543	0.999783	57.5072	-0.448089	0.440685	-1.0168	0.309248	0.588907
PCOR1329_LOCUS10431	775.166	-0.0270384	0.112436	-0.240479	0.809959	0.936547	896.746	0.08927	0.0881989	1.01214	0.311469	0.999783	912.414	0.113137	0.109967	1.02883	0.303562	0.583453
PCOR1329_LOCUS10432	193.124	-0.317293	0.208715	-1.52022	0.128456	0.462926	236.93	-0.0174664	0.163088	-0.107098	0.914711	0.999783	218.49	0.296354	0.212843	1.39236	0.163814	0.429507
PCOR1329_LOCUS10433	95.2268	0.336357	0.272092	1.23619	0.21639	0.570811	93.4207	0.0234707	0.25779	0.091046	0.927456	0.999783	109.184	-0.318042	0.28298	-1.1239	0.261055	0.541905
PCOR1329_LOCUS10435	3392.04	0.0354697	0.0685254	0.517613	0.604728	0.846709	3723.82	0.0068669	0.0588445	0.116696	0.907101	0.999783	3878.14	-0.0311357	0.070121	-0.444029	0.657022	0.838088
PCOR1329_LOCUS1044	171.327	0.278193	0.194849	1.42774	0.153368	0.498097	172.576	0.0238871	0.205986	0.115965	0.907681	0.999783	196.531	-0.257871	0.211049	-1.22185	0.221763	0.500357
PCOR1329_LOCUS10440	2946.35	0.25974	0.0858056	3.02708	0.00246933	0.0656329	2930.46	-0.0411234	0.0643041	-0.639515	0.522488	0.999783	3318.81	-0.302878	0.0864659	-3.50287	0.00046028	0.0148365
PCOR1329_LOCUS10442	2952.04	0.0987397	0.0822711	1.20017	0.230071	0.584054	3181.03	0.0191881	0.0707642	0.271155	0.786272	0.999783	3389.64	-0.081685	0.0717149	-1.13902	0.254693	0.535436
PCOR1329_LOCUS10445	192.307	0.518707	0.194434	2.66778	0.00763545	0.124198	177.419	0.0461745	0.196082	0.235485	0.813832	0.999783	221.791	-0.47713	0.212406	-2.24631	0.0246843	0.158452
PCOR1329_LOCUS10446	745.326	0.22822	0.126758	1.80044	0.0717917	0.362434	759.711	0.00389575	0.0953454	0.0408593	0.967408	0.999783	850.941	-0.227219	0.126542	-1.7956	0.0725586	0.280259
PCOR1329_LOCUS10447	8764.93	-0.112718	0.0820031	-1.37456	0.169268	0.516406	10232.8	0.0384137	0.0550653	0.697604	0.485425	0.999783	10136	0.148285	0.0807556	1.83622	0.0663254	0.266983
PCOR1329_LOCUS10448	61.0092	0.0930286	0.315769	0.29461	0.768292	0.922585	58.6259	-0.326461	0.30519	-1.0697	0.284756	0.999783	62.8885	-0.420844	0.300603	-1.4	0.161513	0.425996
PCOR1329_LOCUS10449	698.759	0.095237	0.111946	0.850738	0.394915	0.724562	749.7	0.00611859	0.10209	0.059933	0.952209	0.999783	798.75	-0.0914529	0.107028	-0.854479	0.39284	0.658927
PCOR1329_LOCUS1045	623.012	-0.28478	0.125404	-2.27091	0.0231525	0.218204	695.579	-0.257393	0.103322	-2.49117	0.0127322	0.337935	646.775	0.0246486	0.128227	0.192227	0.847565	0.934632
PCOR1329_LOCUS10459	34.697	-0.900122	0.443595	-2.02915	0.0424425	0.285618	42.4374	-0.547924	0.370084	-1.48054	0.138729	NA	31.3148	0.352527	0.49165	0.717029	0.473356	0.719873
PCOR1329_LOCUS1046	1147.65	-0.0352312	0.108391	-0.325037	0.745153	0.913793	1265.52	-0.0490675	0.0968675	-0.506542	0.612476	0.999783	1285.25	-0.0171882	0.0902445	-0.190463	0.848947	0.935446
PCOR1329_LOCUS10462	1239.03	0.128747	0.0945113	1.36224	0.173121	0.521826	1299.1	-0.0300811	0.0815059	-0.369067	0.712078	0.999783	1399.6	-0.16134	0.0929578	-1.73562	0.0826304	0.299866
PCOR1329_LOCUS10463	169.026	-0.00550773	0.207186	-0.0265836	0.978792	0.994131	189.182	0.0364915	0.185741	0.196464	0.844247	0.999783	194.9	0.0383774	0.205191	0.187033	0.851635	0.936588
PCOR1329_LOCUS10465	123.174	0.162436	0.271072	0.599234	0.549017	0.816903	135.46	0.15292	0.221282	0.691064	0.489526	0.999783	148.301	-0.00367629	0.230612	-0.0159414	0.987281	0.995903
PCOR1329_LOCUS10466	24.3651	-0.647307	0.477814	-1.35473	0.175505	0.524825	34.7055	0.141194	0.394918	0.357526	0.720698	NA	29.4954	0.784858	0.459132	1.70944	0.0873693	NA
PCOR1329_LOCUS10467	18.0817	0.722075	0.686457	1.05189	0.292852	NA	17.4438	0.394619	0.636625	0.619861	0.535349	NA	22.9684	-0.328507	0.574453	-0.57186	0.567417	NA
PCOR1329_LOCUS10468	652.698	0.0108681	0.122769	0.0885244	0.92946	0.979548	715.096	-0.0261144	0.0961567	-0.271582	0.785943	0.999783	737.742	-0.0397828	0.121412	-0.327669	0.743162	0.884645
PCOR1329_LOCUS10469	21.7897	-0.406622	0.517095	-0.786358	0.431658	0.749101	32.5617	0.425943	0.401315	1.06137	0.288523	NA	29.9255	0.831205	0.456446	1.82104	0.0686009	NA
PCOR1329_LOCUS1047	4759.04	0.0643978	0.078108	0.824471	0.409672	0.733612	5165.21	0.0045218	0.0657852	0.0687358	0.9452	0.999783	5436.79	-0.0623602	0.0740632	-0.841986	0.399796	0.663792
PCOR1329_LOCUS10473	1399.74	0.00723292	0.0921133	0.078522	0.937413	0.982603	1600.88	0.0945988	0.0741653	1.27551	0.202128	0.994998	1649.96	0.0843254	0.0893846	0.9434	0.345476	0.620226
PCOR1329_LOCUS10474	1077.73	0.118636	0.0977897	1.21317	0.225064	0.579533	1133.74	-0.027768	0.0837927	-0.331389	0.740351	0.999783	1217.52	-0.149282	0.0949178	-1.57275	0.115777	0.358132
PCOR1329_LOCUS10476	36.1738	0.303291	0.400247	0.757758	0.448596	0.759452	36.468	0.0256965	0.378636	0.0678659	0.945892	NA	41.474	-0.283339	0.374943	-0.755684	0.449838	0.701937
PCOR1329_LOCUS10477	1677.96	-0.200745	0.0862812	-2.32663	0.0199848	0.202948	1849.75	-0.214723	0.0959789	-2.23719	0.0252737	0.48161	1771.98	-0.0177423	0.109724	-0.1617	0.871542	0.945979
PCOR1329_LOCUS10479	175.95	-0.29791	0.215081	-1.38511	0.16602	0.512519	225.158	0.116168	0.162052	0.716858	0.473462	0.999783	209.841	0.410236	0.212089	1.93427	0.0530803	0.237214
PCOR1329_LOCUS1048	1421.49	-0.030336	0.111874	-0.271161	0.786267	0.929396	1587.16	-0.0132135	0.0838568	-0.157572	0.874794	0.999783	1613.53	0.0141081	0.1112	0.126872	0.899042	0.959611
PCOR1329_LOCUS10481	68.9998	0.132089	0.292693	0.451287	0.651783	0.871881	78.4315	0.203229	0.260929	0.778868	0.436057	0.999783	84.213	0.0673953	0.277332	0.243013	0.807995	0.916284
PCOR1329_LOCUS10482	593.004	0.095212	0.111437	0.854399	0.392884	0.722878	664.632	0.12973	0.102005	1.2718	0.203444	0.997646	706.601	0.0315793	0.108752	0.290379	0.771526	0.899013
PCOR1329_LOCUS10483	41.7968	0.605585	0.437335	1.38472	0.166139	0.512618	36.0967	-0.0253331	0.403983	-0.0627083	0.949999	NA	47.4932	-0.626822	0.399116	-1.57053	0.116293	0.358888
PCOR1329_LOCUS10484	1417.75	0.0626638	0.0963385	0.650455	0.515398	0.79946	1561.19	0.0410857	0.0838925	0.489742	0.624317	0.999783	1640.01	-0.0240705	0.0976491	-0.2465	0.805295	0.914603
PCOR1329_LOCUS10485	922.862	-0.0135389	0.128075	-0.105711	0.915812	0.974951	1051.51	0.0610126	0.0883772	0.690366	0.489964	0.999783	1074.75	0.0703147	0.12235	0.574702	0.565493	0.783474
PCOR1329_LOCUS10486	357.865	0.159416	0.142679	1.11731	0.263864	0.618054	381.587	0.0585224	0.128726	0.454628	0.649377	0.999783	416.259	-0.103522	0.145291	-0.712514	0.476146	0.721608
PCOR1329_LOCUS10488	710.401	0.0309861	0.10945	0.283107	0.777095	0.926054	764.431	-0.0516936	0.103008	-0.50184	0.61578	0.999783	796.56	-0.0855311	0.120399	-0.710398	0.477457	0.722715
PCOR1329_LOCUS10489	669.792	-0.0145476	0.121915	-0.119326	0.905017	0.97103	792.889	0.16616	0.104483	1.5903	0.111767	0.871632	810.893	0.177024	0.108491	1.63169	0.102745	0.336667
PCOR1329_LOCUS1049	2248.98	-0.00728035	0.0837439	-0.086936	0.930722	0.979917	2551.92	0.0593115	0.0673678	0.880412	0.378636	0.999783	2618.54	0.0637689	0.0823409	0.77445	0.438665	0.693258
PCOR1329_LOCUS10490	216.717	-0.273658	0.164049	-1.66815	0.095286	0.407022	234.147	-0.35631	0.154445	-2.30704	0.0210528	0.43687	217.424	-0.0855231	0.16744	-0.510767	0.609514	0.810527
PCOR1329_LOCUS10493	287.843	0.0427271	0.143162	0.298454	0.765357	0.92181	305.619	-0.0866108	0.140617	-0.615936	0.537937	0.999783	319.108	-0.131463	0.14954	-0.879115	0.379339	0.647659
PCOR1329_LOCUS10496	884.841	-0.1046	0.0999433	-1.04659	0.295289	0.645449	1042.02	0.0734723	0.0895395	0.820557	0.411899	0.999783	1036.73	0.175611	0.0979571	1.79273	0.0730161	0.281156
PCOR1329_LOCUS10499	1227.3	0.0419064	0.0884286	0.473901	0.63557	0.864095	1369.55	0.0609744	0.0779381	0.782344	0.434013	0.999783	1428.81	0.0160576	0.0847826	0.189398	0.849781	0.935883
PCOR1329_LOCUS1050	132.432	0.12747	0.283731	0.449264	0.653241	0.872446	150.13	0.193985	0.229256	0.846151	0.397469	0.999783	161.836	0.0687132	0.25557	0.268863	0.788035	0.907072
PCOR1329_LOCUS10503	81.321	0.260269	0.278755	0.933681	0.350468	0.691129	78.2694	-0.12204	0.266651	-0.457676	0.647185	0.999783	89.5504	-0.384765	0.2849	-1.35053	0.176847	0.446249
PCOR1329_LOCUS10506	357.745	-0.429665	0.19918	-2.15717	0.0309924	0.250238	468.807	0.0736091	0.120495	0.61089	0.541272	0.999783	420.152	0.499005	0.192254	2.59556	0.00944377	0.0942594
PCOR1329_LOCUS10507	494.728	0.0338753	0.128807	0.262993	0.792556	0.931947	571.968	0.15335	0.107469	1.42693	0.1536	0.947538	596.196	0.118256	0.120787	0.979046	0.327557	0.605522
PCOR1329_LOCUS10508	795.761	-0.285707	0.152866	-1.86901	0.0616219	0.338677	944.947	-0.079074	0.109767	-0.720379	0.471292	0.999783	880.327	0.203001	0.155701	1.30379	0.192304	0.465326
PCOR1329_LOCUS10514	3579.09	0.182499	0.112142	1.62739	0.103655	0.421636	4102.35	0.271188	0.0682602	3.97286	7.1e-05	0.00837824	4478.21	0.0861757	0.110287	0.781376	0.434581	0.690393
PCOR1329_LOCUS10516	73.7112	0.247946	0.316989	0.782189	0.434103	0.750404	72.1794	-0.084031	0.304094	-0.276332	0.782293	0.999783	81.855	-0.337949	0.351672	-0.960978	0.336563	0.612655
PCOR1329_LOCUS10517	2326.68	-0.13505	0.0866034	-1.55941	0.1189	0.447171	2834.65	0.137959	0.0715145	1.92911	0.0537171	0.676325	2791.03	0.269669	0.0813666	3.31425	0.000918892	0.0237403
PCOR1329_LOCUS10519	652.861	-0.591546	0.161518	-3.66241	0.000249852	0.0161051	935.79	0.204505	0.14296	1.43051	0.152572	0.946146	811.054	0.791391	0.130051	6.08522	1.16e-09	6.94e-07
PCOR1329_LOCUS1052	602.223	-0.0432746	0.112715	-0.383929	0.701031	0.894984	667.72	-0.0487115	0.0991705	-0.49119	0.623292	0.999783	675.521	-0.00761482	0.114552	-0.0664746	0.947	0.979876
PCOR1329_LOCUS10520	220.684	0.289157	0.189566	1.52537	0.127168	0.460664	208.916	-0.139401	0.163357	-0.853353	0.393464	0.999783	241.379	-0.430602	0.186164	-2.31302	0.0207215	0.143961
PCOR1329_LOCUS10521	97.5804	0.383133	0.330099	1.16066	0.24578	0.600416	84.2158	-0.313727	0.284838	-1.10142	0.270713	0.999783	102.191	-0.693501	0.305846	-2.26749	0.0233605	0.153347
PCOR1329_LOCUS10522	687.578	0.133288	0.113036	1.17916	0.238333	0.593629	728.485	0.00688881	0.112207	0.0613938	0.951046	0.999783	786.263	-0.128904	0.127513	-1.01091	0.312058	0.591113
PCOR1329_LOCUS10527	224.118	0.304593	0.196637	1.54902	0.121378	0.450959	235.41	0.160732	0.168763	0.952411	0.340889	0.999783	268.92	-0.147284	0.193884	-0.759652	0.447463	0.699849
PCOR1329_LOCUS10528	218.015	-0.174787	0.169728	-1.02981	0.303101	0.652612	252.643	-0.0394342	0.154836	-0.254684	0.798967	0.999783	245.151	0.13267	0.171015	0.775779	0.437879	0.692681
PCOR1329_LOCUS10529	3959.12	0.0879661	0.0656769	1.33938	0.180448	0.529947	4424.83	0.111478	0.0611133	1.82412	0.0681346	0.739449	4690.33	0.0207082	0.070834	0.292349	0.77002	0.898236
PCOR1329_LOCUS1053	233.334	0.110898	0.18361	0.603988	0.545852	0.815779	262.259	0.154623	0.161689	0.956297	0.338922	0.999783	280.039	0.0412204	0.154986	0.265962	0.790268	0.908098
PCOR1329_LOCUS10531	2453.15	0.0669516	0.0805835	0.830834	0.406067	0.731432	2713.42	0.0606093	0.068597	0.883556	0.376936	0.999783	2856.27	-0.00905579	0.079323	-0.114163	0.909108	0.963644
PCOR1329_LOCUS10532	11.0379	-0.274807	0.712309	-0.385797	0.699647	NA	12.9163	-0.120233	0.619528	-0.194071	0.84612	NA	12.0147	0.150752	0.700604	0.215174	0.829632	NA
PCOR1329_LOCUS10533	138.321	-0.136093	0.224287	-0.606781	0.543996	0.815066	161.296	-0.00513234	0.19792	-0.0259314	0.979312	0.999783	157.446	0.129891	0.231782	0.560399	0.575207	0.789692
PCOR1329_LOCUS10534	1026.42	0.0377084	0.117625	0.320581	0.748528	0.91518	1143.78	0.0489572	0.0839837	0.582937	0.559936	0.999783	1190.33	0.00768367	0.112459	0.0683239	0.945528	0.979349
PCOR1329_LOCUS10535	286.968	-0.268585	0.181517	-1.47967	0.138962	0.478555	351.336	0.0168341	0.13074	0.12876	0.897547	0.999783	329.507	0.281984	0.17442	1.6167	0.105944	0.342337
PCOR1329_LOCUS10536	187.044	0.373284	0.202289	1.84531	0.0649929	0.346492	170.919	-0.152596	0.188888	-0.807865	0.419168	0.999783	204.382	-0.526296	0.18919	-2.78184	0.00540523	0.0686534
PCOR1329_LOCUS10541	769.339	0.185103	0.100431	1.8431	0.0653145	0.347123	776.817	-0.0832372	0.0996123	-0.835612	0.403373	0.999783	855.345	-0.270253	0.107803	-2.50692	0.0121788	0.10825
PCOR1329_LOCUS10542	438.406	0.023143	0.154709	0.149591	0.881087	0.962858	459.934	-0.144745	0.135329	-1.06958	0.28481	0.999783	476.998	-0.171338	0.131427	-1.30368	0.192344	0.465326
PCOR1329_LOCUS10545	431.185	-0.43833	0.190241	-2.30408	0.0212181	0.208422	544.346	-0.0202508	0.128337	-0.157794	0.874619	0.999783	487.769	0.41782	0.17443	2.39535	0.0166045	0.128828
PCOR1329_LOCUS10547	5382.26	0.0359041	0.0914762	0.392497	0.694691	0.892442	5974.56	0.039079	0.0714789	0.546721	0.584571	0.999783	6224.04	0.00102735	0.094351	0.0108886	0.991312	0.996977
PCOR1329_LOCUS10548	4497.99	-0.127493	0.0770723	-1.6542	0.0980865	0.412349	5260.81	0.0292331	0.0764778	0.382243	0.702281	0.999783	5184.95	0.154413	0.0878952	1.75679	0.0789542	0.292901
PCOR1329_LOCUS1055	136.157	-0.0227161	0.20916	-0.108606	0.913515	0.974248	179.586	0.438101	0.180047	2.43325	0.0149638	0.366856	182.916	0.456014	0.188478	2.41945	0.015544	0.124141
PCOR1329_LOCUS10550	882.864	-0.0246559	0.10145	-0.243034	0.807979	0.935803	990.832	0.00873537	0.0923785	0.0945606	0.924664	0.999783	1010.47	0.0312922	0.107799	0.290283	0.771599	0.899056
PCOR1329_LOCUS10551	648.321	-0.325382	0.138888	-2.34277	0.0191414	0.198579	796.28	-0.0158069	0.106187	-0.148858	0.881665	0.999783	734.057	0.30432	0.127541	2.38606	0.0170298	0.130603
PCOR1329_LOCUS10552	261.488	-0.555554	0.203137	-2.73488	0.00624027	0.111747	322.412	-0.211935	0.138723	-1.52775	0.126575	0.903255	273.532	0.338467	0.198311	1.70675	0.0878685	0.309647
PCOR1329_LOCUS10553	72.7287	0.994527	0.481407	2.06588	0.0388401	0.274514	47.3226	-0.375777	0.349819	-1.0742	0.282732	NA	76.8071	-1.36592	0.474689	-2.87751	0.00400823	0.0572071
PCOR1329_LOCUS10554	3768.21	-0.167819	0.0894998	-1.87508	0.0607821	0.337	4228.33	-0.131318	0.0709723	-1.85027	0.0642748	0.728317	4098.78	0.033312	0.0846706	0.393431	0.694001	0.858944
PCOR1329_LOCUS10556	1594.54	-0.24627	0.0983544	-2.5039	0.0122833	0.158003	1851.32	-0.106095	0.0797798	-1.32985	0.183569	0.984179	1747.75	0.136713	0.0929317	1.47111	0.141261	0.397223
PCOR1329_LOCUS10557	231.716	0.278434	0.168335	1.65405	0.098117	0.412441	235.071	0.0396878	0.158155	0.250942	0.801859	0.999783	268.148	-0.239969	0.154718	-1.55101	0.120898	0.366008
PCOR1329_LOCUS10558	2876.22	-0.0649464	0.0875985	-0.74141	0.458445	0.765012	3285.96	0.0254118	0.0603313	0.421204	0.673606	0.999783	3309.95	0.0878271	0.087142	1.00786	0.313521	0.592504
PCOR1329_LOCUS10559	649.353	-0.0796629	0.110762	-0.719227	0.472001	0.77335	724.928	-0.0612671	0.0998695	-0.613471	0.539565	0.999783	724.686	0.0157636	0.110725	0.142367	0.88679	0.953672
PCOR1329_LOCUS1056	1760.59	-0.105647	0.103842	-1.01738	0.308974	0.658088	2164.99	0.18685	0.074525	2.50722	0.0121686	0.331245	2151.44	0.289575	0.105315	2.74962	0.00596649	0.072573
PCOR1329_LOCUS10560	95.4319	0.286258	0.257482	1.11176	0.266242	0.619889	97.7976	0.0939573	0.252984	0.371396	0.710343	0.999783	112.102	-0.196207	0.261846	-0.749324	0.453662	0.704486
PCOR1329_LOCUS10561	1358.5	0.245064	0.098049	2.4994	0.0124404	0.159226	1532.73	0.288238	0.0837973	3.4397	0.00058235	0.0411115	1707.48	0.0408435	0.0941958	0.433602	0.664578	0.842253
PCOR1329_LOCUS10562	79.488	2.62055	1.26024	2.0794	NA	NA	23.4244	-0.149032	0.488556	-0.305046	0.760331	NA	89.4459	-2.78292	1.24406	-2.23697	NA	NA
PCOR1329_LOCUS10563	59.3363	-0.216059	0.30859	-0.700149	0.483834	0.78066	71.9569	0.0670153	0.286484	0.233923	0.815044	0.999783	69.0544	0.277974	0.313507	0.88666	0.375262	0.644579
PCOR1329_LOCUS10564	166.663	0.31056	0.183671	1.69085	0.0908654	0.399368	158.325	-0.116185	0.182423	-0.636899	0.524191	0.999783	183.491	-0.42946	0.180441	-2.38006	0.0173099	0.131817
PCOR1329_LOCUS10565	100.835	-0.143177	0.23286	-0.614864	0.538645	0.81185	108.905	-0.232618	0.224397	-1.03664	0.299904	0.999783	106.018	-0.0914914	0.243717	-0.375401	0.707363	0.866672
PCOR1329_LOCUS10566	4362.62	-0.0498148	0.0932089	-0.534442	0.593036	0.840916	4653.68	-0.164866	0.0739594	-2.22914	0.0258043	0.485216	4701.53	-0.118188	0.0831137	-1.42201	0.155024	0.416824
PCOR1329_LOCUS10569	173.806	0.333306	0.266914	1.24874	0.211761	0.565796	159.438	-0.187318	0.241205	-0.776591	0.4374	0.999783	187.814	-0.520811	0.250112	-2.08231	0.0373142	0.198218
PCOR1329_LOCUS10570	825.421	-0.0759038	0.114137	-0.665025	0.506034	0.794283	902.746	-0.121548	0.0891407	-1.36355	0.172708	0.973362	902.841	-0.0476558	0.114967	-0.414516	0.678496	0.849808
PCOR1329_LOCUS10572	236.778	0.0864579	0.183282	0.471721	0.637126	0.864713	241.188	-0.14821	0.168239	-0.880945	0.378347	0.999783	257.113	-0.237956	0.185967	-1.27956	0.2007	0.476214
PCOR1329_LOCUS10573	1160.99	0.37131	0.140857	2.63608	0.00838691	0.131135	1081.45	-0.105505	0.109075	-0.967262	0.333413	0.999783	1284.74	-0.476369	0.118196	-4.03035	5.57e-05	0.00355061
PCOR1329_LOCUS10575	596.501	0.210893	0.121199	1.74006	0.0818491	0.383994	621.133	0.0393494	0.112694	0.349171	0.726961	0.999783	689.967	-0.173231	0.111969	-1.54714	0.12183	0.367586
PCOR1329_LOCUS10577	90.8927	-0.0490902	0.259221	-0.189376	0.849798	0.951196	97.3914	-0.135291	0.24096	-0.561467	0.574479	0.999783	98.9625	-0.088844	0.259338	-0.34258	0.731914	0.879064
PCOR1329_LOCUS10578	166.903	0.247509	0.231131	1.07086	0.284232	0.637129	177.12	0.130777	0.200032	0.653781	0.513253	0.999783	198.997	-0.116667	0.193211	-0.60383	0.545957	0.77113
PCOR1329_LOCUS10579	653.079	0.0272081	0.117414	0.231727	0.81675	0.938538	736.69	0.0783378	0.0999519	0.783755	0.433184	0.999783	765.39	0.0485857	0.113945	0.426397	0.669819	0.845186
PCOR1329_LOCUS10580	405.597	0.0930369	0.128685	0.722983	0.46969	0.772135	431.084	-0.0329797	0.120372	-0.273982	0.784098	0.999783	457.967	-0.127943	0.131335	-0.97417	0.329972	0.607639
PCOR1329_LOCUS10581	179.97	0.128017	0.178399	0.717587	0.473012	0.774149	194.574	0.0643065	0.170437	0.377303	0.705948	0.999783	209.71	-0.0664299	0.174439	-0.380821	0.703336	0.864257
PCOR1329_LOCUS10584	136.451	-0.0923643	0.235252	-0.392619	0.694601	0.892442	148.086	-0.132034	0.238166	-0.55438	0.579319	0.999783	148.581	-0.0489237	0.278991	-0.17536	0.860797	0.94108
PCOR1329_LOCUS10585	68.8199	-0.182969	0.322984	-0.566496	0.571057	0.8301	82.4907	0.0466212	0.276836	0.168407	0.866263	0.999783	80.1391	0.229528	0.298456	0.769051	0.441863	0.695531
PCOR1329_LOCUS10586	1831.39	-0.0464826	0.0885358	-0.525014	0.599573	0.843511	2047.81	-0.0232951	0.0751023	-0.310179	0.756425	0.999783	2071.86	0.0203348	0.0849801	0.239289	0.810881	0.917566
PCOR1329_LOCUS10589	1097.03	0.326375	0.172643	1.89047	0.0586957	0.332002	1052.51	-0.0692906	0.0954067	-0.726266	0.467676	0.999783	1225.85	-0.396534	0.170507	-2.32561	0.0200393	0.141653
PCOR1329_LOCUS1059	228.407	0.203929	0.166824	1.22242	0.221549	0.57584	228.651	-0.0816501	0.165202	-0.494245	0.621133	0.999783	253.878	-0.288199	0.169641	-1.69887	0.089343	0.312499
PCOR1329_LOCUS10590	2277.78	0.0244612	0.0756046	0.323541	0.746286	0.914267	2493.44	-0.0104858	0.0727053	-0.144223	0.885324	0.999783	2588.8	-0.037653	0.0821364	-0.45842	0.646651	0.832139
PCOR1329_LOCUS10592	91.6508	-0.22997	0.27452	-0.837718	0.402189	0.729076	109.589	-0.0185948	0.217243	-0.0855944	0.931789	0.999783	103.755	0.207183	0.265851	0.779319	0.435792	0.691077
PCOR1329_LOCUS10593	102.662	-0.119281	0.307268	-0.388198	0.69787	0.893451	130.884	0.259091	0.284878	0.909482	0.363096	0.999783	129.108	0.37772	0.336521	1.12242	0.261682	0.542649
PCOR1329_LOCUS10595	26.494	0.0588301	0.508076	0.11579	0.907819	0.971894	24.8716	-0.409066	0.460891	-0.887554	0.374781	NA	26.6963	-0.472174	0.538074	-0.877528	0.3802	NA
PCOR1329_LOCUS10596	1210.28	0.134627	0.0957591	1.40589	0.159756	0.506072	1289.32	0.0196969	0.0911461	0.216103	0.828908	0.999783	1390.05	-0.116654	0.10689	-1.09135	0.275119	0.556349
PCOR1329_LOCUS10598	1059.56	-0.0222894	0.110346	-0.201995	0.839921	0.947488	1143.95	-0.095182	0.0891204	-1.06802	0.285513	0.999783	1169.71	-0.0756451	0.112925	-0.669871	0.50294	0.741983
PCOR1329_LOCUS10599	3677.96	-0.00130688	0.0725678	-0.018009	0.985632	0.995877	4176.43	0.0671191	0.063838	1.0514	0.293076	0.999783	4294.52	0.0658026	0.0727744	0.9042	0.36589	0.636558
PCOR1329_LOCUS1060	1031.28	0.357507	0.104466	3.42224	0.000621067	0.0285449	1014.02	0.035309	0.101371	0.348314	0.727604	0.999783	1190.37	-0.324566	0.110696	-2.93204	0.00336746	0.0518817
PCOR1329_LOCUS10601	560.789	-0.557556	0.164257	-3.39441	0.000687756	0.0303126	804.23	0.226959	0.116717	1.94452	0.0518332	0.666281	702.877	0.777459	0.150514	5.16536	2.4e-07	5.39e-05
PCOR1329_LOCUS10602	34.441	0.993343	0.437911	2.26836	0.023307	0.219103	27.0457	0.172432	0.479526	0.359588	0.719155	NA	40.9928	-0.824156	0.425662	-1.93617	0.0528463	0.236578
PCOR1329_LOCUS10603	214.099	-0.398738	0.197997	-2.01386	0.0440244	0.29035	199.115	-1.05985	0.184899	-5.73208	9.92e-09	4.97e-06	171.99	-0.663503	0.197116	-3.36606	0.000762513	0.0208874
PCOR1329_LOCUS10605	1118.31	0.148583	0.103878	1.43037	0.152611	0.497412	1152.37	-0.056136	0.0963403	-0.582685	0.560106	0.999783	1252.54	-0.207329	0.107232	-1.93347	0.0531783	0.237379
PCOR1329_LOCUS10606	251.455	0.149951	0.160327	0.935282	0.349643	0.690363	254.467	-0.100628	0.155416	-0.647478	0.517323	0.999783	277.698	-0.254212	0.16764	-1.51641	0.129415	0.379634
PCOR1329_LOCUS10607	23.1498	-0.377896	0.483348	-0.78183	0.434314	0.750427	30.3715	0.153198	0.402343	0.380764	0.703378	NA	28.0838	0.531731	0.452901	1.17406	0.240373	NA
PCOR1329_LOCUS10608	28.5823	-0.876496	0.477305	-1.83634	0.066307	0.349339	39.1953	-0.167793	0.360393	-0.465582	0.641515	NA	30.2346	0.705156	0.476233	1.4807	0.138688	NA
PCOR1329_LOCUS10609	132.587	0.316918	0.274109	1.15618	0.247608	0.60263	122.088	-0.18885	0.20646	-0.914702	0.360348	0.999783	143.143	-0.506318	0.271129	-1.86744	0.0618397	0.257208
PCOR1329_LOCUS1061	236.624	-0.206396	0.159078	-1.29745	0.194475	0.54603	247.87	-0.398265	0.168242	-2.36722	0.0179221	0.399578	235.185	-0.191942	0.188733	-1.01701	0.309151	0.588818
PCOR1329_LOCUS10610	521.7	0.0317426	0.148704	0.213462	0.830966	0.943991	544.604	-0.136764	0.115622	-1.18286	0.236866	0.999783	569.034	-0.170251	0.153729	-1.10748	0.268087	0.548763
PCOR1329_LOCUS10611	197.077	-0.157985	0.173994	-0.907993	0.363882	0.700861	225.473	-0.0675949	0.158843	-0.425546	0.670439	0.999783	219.606	0.088281	0.173258	0.509534	0.610378	0.811078
PCOR1329_LOCUS10612	129.294	0.120535	0.212434	0.5674	0.570442	0.829673	131.292	-0.12266	0.211868	-0.578944	0.562627	0.999783	141.399	-0.246521	0.215152	-1.1458	0.251877	0.533108
PCOR1329_LOCUS10616	635.001	0.0978261	0.115465	0.847239	0.396862	0.725749	707.756	0.109121	0.102056	1.06924	0.284963	0.999783	751.704	0.00872042	0.117214	0.0743972	0.940694	0.976942
PCOR1329_LOCUS10618	3758.8	0.0720067	0.089182	0.807413	0.419428	0.740614	3866.05	-0.148133	0.0631012	-2.34754	0.0188976	0.412451	4082.77	-0.223214	0.0866031	-2.57744	0.00995359	0.0968964
PCOR1329_LOCUS10619	496.585	-0.351199	0.213101	-1.64804	0.0993444	0.414377	638.318	0.0928657	0.109982	0.844376	0.39846	0.999783	586.601	0.437823	0.207121	2.11385	0.0345282	0.18997
PCOR1329_LOCUS1062	1101.9	-0.133293	0.0886069	-1.50431	0.132501	0.469052	1192.75	-0.205511	0.0806224	-2.54906	0.0108014	0.30883	1170.05	-0.0746175	0.0911426	-0.818689	0.412964	0.673688
PCOR1329_LOCUS10624	59.2053	-0.457654	0.341366	-1.34065	0.180033	0.529581	75.8891	-0.0150007	0.276067	-0.0543372	0.956667	0.999783	66.9186	0.433623	0.307515	1.41009	0.158514	0.4216
PCOR1329_LOCUS10628	505.478	-0.00064486	0.134505	-0.00479431	0.996175	0.999211	557.224	-0.0181787	0.109501	-0.166014	0.868146	0.999783	572.614	-0.0209729	0.128498	-0.163216	0.870348	0.945595
PCOR1329_LOCUS10629	35.7378	-0.199194	0.383724	-0.519109	0.603685	0.846139	44.1276	0.12616	0.343101	0.367705	0.713093	NA	42.7322	0.323229	0.362021	0.892845	0.37194	0.641526
PCOR1329_LOCUS1063	89.7605	-0.0596014	0.288332	-0.206711	0.836236	0.946018	98.9865	-0.0516752	0.231108	-0.223598	0.82307	0.999783	100.7	0.0072755	0.285114	0.0255179	0.979642	0.992606
PCOR1329_LOCUS10630	314.051	-0.522776	0.166518	-3.13947	0.00169257	0.0520979	407.571	-0.0291002	0.131145	-0.221894	0.824396	0.999783	353.38	0.489508	0.165009	2.96655	0.00301159	0.0486173
PCOR1329_LOCUS10632	7369.01	0.126881	0.0681823	1.8609	0.0627581	0.341343	7802.03	-0.00251018	0.064775	-0.0387523	0.969088	0.999783	8399.94	-0.131758	0.0758561	-1.73695	0.0823967	0.299652
PCOR1329_LOCUS10637	1893.47	0.0584204	0.0817981	0.714203	0.475102	0.775687	2009.16	-0.0656177	0.0693308	-0.946443	0.343923	0.999783	2112.88	-0.126515	0.0830025	-1.52423	0.127452	0.376311
PCOR1329_LOCUS10638	1544.28	-0.286169	0.0955504	-2.99495	0.00274489	0.0700272	1647.65	-0.408904	0.0754898	-5.41668	6.07e-08	2.41e-05	1523.58	-0.124728	0.0975877	-1.27811	0.201209	0.476679
PCOR1329_LOCUS10640	702.865	0.144356	0.139229	1.03682	0.299818	0.649629	722.821	-0.0616377	0.0976907	-0.630947	0.528075	0.999783	785.205	-0.209096	0.133996	-1.56046	0.118652	0.362854
PCOR1329_LOCUS10644	606.706	-0.0720121	0.117186	-0.614513	0.538876	0.811913	672.587	-0.0775959	0.0994072	-0.780586	0.435046	0.999783	673.242	-0.00854401	0.115493	-0.0739786	0.941027	0.977015
PCOR1329_LOCUS10646	209.864	-0.182268	0.203453	-0.895873	0.370321	0.705777	206.81	-0.560376	0.167139	-3.35275	0.000800129	0.052385	198.1	-0.383273	0.210892	-1.81739	0.0691567	0.273327
PCOR1329_LOCUS10647	895.414	-0.0891588	0.097358	-0.915783	0.359781	0.698017	974.019	-0.144857	0.0948694	-1.52691	0.126784	0.903255	971.723	-0.0581996	0.106445	-0.546755	0.584547	0.79534
PCOR1329_LOCUS10648	364.699	-0.0738679	0.136819	-0.539894	0.58927	0.839434	426.223	0.0725045	0.121917	0.594702	0.552043	0.999783	427.237	0.144382	0.137958	1.04657	0.295299	0.576071
PCOR1329_LOCUS1065	146.864	0.067317	0.259746	0.259164	0.795509	0.932463	157.34	-0.030521	0.217058	-0.140612	0.888176	0.999783	165.205	-0.104832	0.231477	-0.452883	0.650633	0.834367
PCOR1329_LOCUS10654	186.732	-0.392379	0.186219	-2.10708	0.0351104	0.263443	242.29	0.0873031	0.176527	0.49456	0.620911	0.999783	220.02	0.476598	0.207107	2.30121	0.0213798	0.146305
PCOR1329_LOCUS10657	438.934	-0.0762194	0.140423	-0.542786	0.587277	0.838132	455.752	-0.269921	0.122851	-2.19714	0.0280104	0.503735	456.423	-0.196092	0.130164	-1.5065	0.131939	0.383674
PCOR1329_LOCUS10658	74.4355	-0.151123	0.299933	-0.503855	0.614363	0.852702	92.0781	0.164639	0.248385	0.662838	0.507434	0.999783	90.1491	0.311066	0.266566	1.16694	0.243236	0.523876
PCOR1329_LOCUS10659	304.846	0.000497239	0.167628	0.00296632	0.997633	0.99955	333.011	-0.0416224	0.147997	-0.281238	0.778528	0.999783	343.231	-0.043569	0.14837	-0.293651	0.769024	0.897742
PCOR1329_LOCUS1066	136.933	-0.0841017	0.214812	-0.391513	0.695418	0.892881	159.592	0.072951	0.203671	0.35818	0.720209	0.999783	160.461	0.153239	0.231172	0.662879	0.507408	0.744842
PCOR1329_LOCUS10660	438.587	-0.44839	0.159043	-2.8193	0.00481281	0.0974276	615.216	0.251916	0.127548	1.97507	0.04826	0.646031	554.73	0.696288	0.149758	4.64942	3.33e-06	0.000436144
PCOR1329_LOCUS10661	136.886	-0.272588	0.208849	-1.30519	0.191828	0.543429	177.23	0.179425	0.179881	0.997466	0.318538	0.999783	166.994	0.447172	0.196686	2.27353	0.022994	0.15205
PCOR1329_LOCUS10663	49.3102	-0.673112	0.330081	-2.03924	0.0414265	0.283103	65.7058	-0.0576302	0.293615	-0.196278	0.844392	0.999783	54.8902	0.611923	0.346127	1.76792	0.0770751	0.289509
PCOR1329_LOCUS10665	1675.35	0.283548	0.115567	2.45354	0.0141457	0.169805	1712.76	0.0653293	0.0851473	0.76725	0.442933	0.999783	1952.36	-0.218709	0.103449	-2.11417	0.0345005	0.189908
PCOR1329_LOCUS10667	295.25	0.184926	0.146584	1.26157	0.207103	0.560596	300.399	-0.0555478	0.145558	-0.38162	0.702743	0.999783	330.727	-0.243377	0.150949	-1.61231	0.106894	0.343591
PCOR1329_LOCUS1067	78.8242	0.389694	0.29243	1.33261	0.182661	0.532358	84.0709	0.296964	0.261857	1.13407	0.256765	0.999783	99.1082	-0.0917891	0.268819	-0.341453	0.732763	0.879614
PCOR1329_LOCUS10671	1689.41	-0.200428	0.0852882	-2.35001	0.0187727	0.196668	1998.36	-0.00797797	0.0734405	-0.108632	0.913495	0.999783	1921.84	0.190421	0.0904064	2.10628	0.0351801	0.192164
PCOR1329_LOCUS10672	281.443	0.0977998	0.179169	0.545853	0.585167	0.837448	287.388	-0.126016	0.140283	-0.898298	0.369027	0.999783	307.887	-0.22664	0.175505	-1.29136	0.196579	0.470974
PCOR1329_LOCUS10673	2128.82	-0.0982439	0.0987138	-0.99524	0.31962	0.667165	2405	-0.0431584	0.0742649	-0.581142	0.561145	0.999783	2391.1	0.0525552	0.103983	0.50542	0.613264	0.812805
PCOR1329_LOCUS10674	3588	-0.0257263	0.0826945	-0.311101	0.755724	0.917974	4084.04	0.0498177	0.064373	0.773892	0.438995	0.999783	4164.02	0.0724461	0.0764545	0.947571	0.343348	0.618614
PCOR1329_LOCUS10675	30.7144	-0.356687	0.463261	-0.769948	0.441331	0.755435	41.9195	0.28436	0.392347	0.724766	0.468596	NA	38.9143	0.638233	0.409702	1.5578	0.119281	0.363613
PCOR1329_LOCUS10676	147.85	-0.0579024	0.206134	-0.280897	0.778789	0.926788	192.613	0.38895	0.178301	2.18143	0.0291519	0.514297	194.629	0.442969	0.18597	2.38194	0.0172219	0.131539
PCOR1329_LOCUS10677	1565.09	-0.297577	0.122803	-2.42321	0.0153841	0.177414	1906.92	-0.0122052	0.0825186	-0.147908	0.882415	0.999783	1775.68	0.281439	0.117727	2.39061	0.0168203	0.129767
PCOR1329_LOCUS10678	456.622	-0.121588	0.135872	-0.894868	0.370857	0.706219	516.4	-0.0597335	0.124944	-0.478081	0.632592	0.999783	509.922	0.0592778	0.134391	0.441083	0.659153	0.839436
PCOR1329_LOCUS10680	413.164	-0.371764	0.165889	-2.24104	0.0250238	0.226933	531.951	0.0782218	0.137287	0.569766	0.568836	0.999783	485.824	0.447908	0.1811	2.47326	0.0133888	0.114078
PCOR1329_LOCUS10681	813.988	-0.184023	0.10702	-1.71953	0.0855183	0.39055	965.889	0.0163327	0.0914925	0.178514	0.858319	0.999783	932.909	0.196535	0.102381	1.91964	0.054904	0.241034
PCOR1329_LOCUS10683	198.985	-0.0611574	0.231546	-0.264127	0.791682	0.931491	220.213	-0.0564022	0.194054	-0.290652	0.771318	0.999783	222.988	0.00874181	0.193871	0.0450909	0.964035	0.986502
PCOR1329_LOCUS10685	28.7965	-0.601626	0.458521	-1.3121	0.189486	0.540947	33.0949	-0.48584	0.396749	-1.22455	0.220744	NA	27.0737	0.112137	0.493004	0.227456	0.820069	NA
PCOR1329_LOCUS10686	789.813	-0.0618288	0.117123	-0.527897	0.597571	0.842379	878.612	-0.0568191	0.0917006	-0.619616	0.535511	0.999783	882.841	0.00199169	0.115903	0.0171842	0.98629	0.995406
PCOR1329_LOCUS10687	137.219	0.124574	0.200829	0.620298	0.535062	0.810224	139.913	-0.12434	0.210837	-0.589744	0.555363	0.999783	150.707	-0.250527	0.219544	-1.14112	0.25382	0.53469
PCOR1329_LOCUS10688	1552.67	-0.101268	0.114313	-0.885881	0.375681	0.709808	1832.45	0.0777417	0.0822075	0.945678	0.344313	0.999783	1820.54	0.174678	0.104337	1.67417	0.0940976	0.321254
PCOR1329_LOCUS1069	121.717	-0.502745	0.248666	-2.02177	0.0432002	0.287847	142.691	-0.29608	0.202347	-1.46323	0.143405	0.933365	123.727	0.202712	0.254576	0.79627	0.425875	0.683838
PCOR1329_LOCUS10691	1746.78	0.0899705	0.096862	0.928852	0.352966	0.692709	1907.85	0.0507211	0.0820435	0.618222	0.536429	0.999783	2026.62	-0.0416216	0.0919003	-0.4529	0.650621	0.834367
PCOR1329_LOCUS10692	1013.91	0.541136	0.398855	1.35672	0.174869	0.524285	934.636	0.0600728	0.134161	0.447767	0.654322	0.999783	1176.57	-0.482443	0.434389	-1.11062	0.26673	0.547431
PCOR1329_LOCUS10693	200.459	0.887613	0.598238	1.48371	0.137885	0.476772	171.763	0.269471	0.598581	0.450183	0.652578	0.999783	245.096	-0.620661	0.610739	-1.01625	0.309512	0.589053
PCOR1329_LOCUS10695	42.5612	0.583834	0.369843	1.5786	0.114428	0.43941	38.2259	0.0431895	0.37413	0.11544	0.908096	NA	49.2493	-0.5421	0.336175	-1.61256	0.106841	0.34355
PCOR1329_LOCUS10696	602.048	0.0187207	0.119245	0.156994	0.875249	0.961001	675.689	0.0477262	0.100839	0.473292	0.636005	0.999783	698.035	0.0260756	0.117356	0.222192	0.824164	0.923438
PCOR1329_LOCUS10699	479.525	-0.377848	0.167837	-2.25128	0.0243678	0.225133	598.467	-0.0167611	0.112152	-0.14945	0.881198	0.999783	542.547	0.35652	0.170764	2.0878	0.0368158	0.196805
PCOR1329_LOCUS107	618.339	0.139262	0.127328	1.09373	0.274075	0.627672	674.438	0.101334	0.0999687	1.01366	0.310745	0.999783	730.012	-0.0392959	0.122498	-0.320788	0.748371	0.887107
PCOR1329_LOCUS1070	31.0092	-0.553692	0.462702	-1.19665	0.231443	0.585446	44.8995	0.222257	0.332028	0.669391	0.503246	NA	38.9006	0.767387	0.431092	1.7801	0.0750599	0.284977
PCOR1329_LOCUS10700	75.1959	-0.563064	0.325114	-1.7319	0.0832919	0.386687	85.7921	-0.432049	0.267882	-1.61283	0.106781	0.858757	72.3253	0.127416	0.312945	0.407151	0.683897	0.852689
PCOR1329_LOCUS10703	43.1955	0.67945	0.387033	1.75553	0.0791681	0.378931	41.3123	0.332601	0.376785	0.882733	0.37738	NA	54.2937	-0.34537	0.338465	-1.0204	0.307538	0.587269
PCOR1329_LOCUS10708	9.13427	-0.486607	0.818279	-0.594671	0.552063	NA	12.5675	0.17158	0.630677	0.272056	0.785579	NA	11.1873	0.655918	0.773855	0.847598	0.396662	NA
PCOR1329_LOCUS10709	426.031	0.269429	0.134824	1.99837	0.0456766	0.294786	442.186	0.0925571	0.130289	0.710396	0.477458	0.999783	500.856	-0.179183	0.12615	-1.4204	0.155491	0.417451
PCOR1329_LOCUS1071	56.6043	-0.373948	0.3543	-1.05546	0.291216	0.641948	72.0697	0.0340687	0.301972	0.112821	0.910173	0.999783	65.4159	0.403903	0.338922	1.19173	0.233368	0.513281
PCOR1329_LOCUS10710	121.444	0.0880095	0.243863	0.360898	0.718176	0.902505	125.904	-0.0879908	0.206807	-0.425474	0.670491	0.999783	134.511	-0.178253	0.239242	-0.745073	0.456228	0.706292
PCOR1329_LOCUS10713	165.284	0.0448037	0.19449	0.230365	0.817808	0.938935	174.722	-0.0971234	0.185584	-0.523341	0.600737	0.999783	182.629	-0.144319	0.198976	-0.725307	0.468263	0.715917
PCOR1329_LOCUS10714	162.38	0.118005	0.214749	0.549503	0.58266	0.836071	175.836	0.0619313	0.182481	0.339386	0.734319	0.999783	189.449	-0.0553997	0.196597	-0.281793	0.778102	0.902269
PCOR1329_LOCUS10715	3261.12	-0.101646	0.0861647	-1.17967	0.23813	0.593352	3961.45	0.160786	0.0777855	2.06704	0.0387303	0.582079	3945.06	0.259492	0.101919	2.54606	0.0108948	0.101901
PCOR1329_LOCUS10718	57.2731	-0.257569	0.322253	-0.799278	0.424129	0.743751	71.0217	0.0726853	0.291517	0.249335	0.803102	0.999783	67.2741	0.328305	0.30468	1.07754	0.281239	0.561982
PCOR1329_LOCUS10719	1012.45	-0.0759178	0.113463	-0.669098	0.503433	0.792606	1143.65	-0.0256056	0.0868964	-0.294668	0.768248	0.999783	1144.75	0.0474201	0.106612	0.444791	0.656471	0.837776
PCOR1329_LOCUS10720	362.722	0.0240223	0.137008	0.175336	0.860816	0.955196	387.56	-0.0817687	0.136873	-0.597404	0.550237	0.999783	402.067	-0.108804	0.142324	-0.764482	0.44458	0.697634
PCOR1329_LOCUS10721	14.5543	0.259345	0.668897	0.387721	0.698223	NA	12.4262	-0.542685	0.679267	-0.798927	0.424333	NA	14.2645	-0.805054	0.66656	-1.20777	0.227134	NA
PCOR1329_LOCUS10723	34.6398	0.136418	0.469039	0.290846	0.771169	0.923452	35.253	-0.0957187	0.472282	-0.202673	0.839391	NA	38.3046	-0.235315	0.471669	-0.498899	0.617851	0.815374
PCOR1329_LOCUS10725	421.301	0.443002	0.164475	2.69343	0.007072	0.119476	389.299	-0.0392174	0.127636	-0.307259	0.758646	0.999783	475.092	-0.48374	0.154152	-3.13807	0.00170062	0.0344779
PCOR1329_LOCUS10727	1739.74	-0.0158349	0.0875638	-0.180839	0.856494	0.953741	1932	-0.0106124	0.0822845	-0.128972	0.89738	0.999783	1977.03	0.00259931	0.09278	0.0280158	0.97765	0.991838
PCOR1329_LOCUS10728	108.693	0.357596	0.300632	1.18948	0.234251	0.588989	101.357	-0.113202	0.274919	-0.411765	0.680512	0.999783	120.364	-0.464904	0.229552	-2.02527	0.04284	0.212932
PCOR1329_LOCUS10729	115.827	-0.315855	0.256119	-1.23323	0.217489	0.571987	130.327	-0.253217	0.20798	-1.21751	0.223412	0.999783	120.3	0.0593167	0.260489	0.227713	0.81987	0.92138
PCOR1329_LOCUS1073	1014.49	0.0998469	0.0964315	1.03542	0.300473	0.649946	1119.46	0.0868776	0.0865227	1.0041	0.315329	0.999783	1191.29	-0.0158104	0.0932245	-0.169595	0.865328	0.943259
PCOR1329_LOCUS10730	566.464	0.229243	0.138517	1.65499	0.0979274	0.412157	586.6	0.0424967	0.117739	0.360939	0.718145	0.999783	655.642	-0.188035	0.123849	-1.51826	0.128949	0.37909
PCOR1329_LOCUS10731	14.9475	-0.249999	0.643514	-0.388491	0.697653	NA	14.8703	-0.541874	0.577094	-0.93897	0.347746	NA	14.1334	-0.30046	0.665943	-0.451179	0.651861	NA
PCOR1329_LOCUS10732	175.668	0.0207173	0.186975	0.110802	0.911773	0.973459	187.313	-0.0863672	0.175063	-0.493351	0.621765	0.999783	194.36	-0.109855	0.182418	-0.602217	0.54703	0.771732
PCOR1329_LOCUS10733	147.897	0.0291344	0.28119	0.103611	0.917478	0.975296	161.775	0.011726	0.191734	0.0611575	0.951234	0.999783	169.264	-0.0187862	0.270581	-0.0694291	0.944648	0.978889
PCOR1329_LOCUS10734	17.6085	0.423262	0.564717	0.749513	0.453548	NA	17.9413	0.250093	0.561923	0.445066	0.656272	NA	21.6133	-0.179924	0.57559	-0.312591	0.754592	NA
PCOR1329_LOCUS10736	894.739	0.0957065	0.101311	0.944678	0.344824	0.686935	940.99	-0.0530679	0.0932929	-0.568831	0.569471	0.999783	1003.74	-0.150907	0.104689	-1.44148	0.149449	0.408853
PCOR1329_LOCUS10737	1198.93	0.197834	0.0942952	2.09803	0.0359029	0.265665	1281	0.0950012	0.0792702	1.19845	0.230742	0.999783	1410.73	-0.105652	0.0916927	-1.15224	0.249224	0.530399
PCOR1329_LOCUS10739	154.804	-0.0495369	0.240271	-0.206171	0.836658	0.946134	173.266	-0.038835	0.185076	-0.209833	0.833798	0.999783	174.52	0.00784482	0.222557	0.0352486	0.971881	0.989994
PCOR1329_LOCUS1074	351.693	0.198715	0.166525	1.1933	0.23275	0.587005	364.983	0.0228992	0.132404	0.172949	0.862691	0.999783	404.276	-0.177932	0.168893	-1.05352	0.292101	0.573077
PCOR1329_LOCUS10741	703.784	-0.137623	0.111866	-1.23025	0.218604	0.572633	831.376	0.0444666	0.0916221	0.485326	0.627445	0.999783	815.307	0.178363	0.106681	1.67194	0.0945369	0.322185
PCOR1329_LOCUS10742	791.6	0.0426242	0.10243	0.416132	0.677314	0.884147	891.548	0.0861807	0.0906928	0.950248	0.341986	0.999783	929.663	0.040251	0.0964737	0.417223	0.676516	0.848818
PCOR1329_LOCUS10743	634.282	0.321029	0.132196	2.42843	0.0151644	0.176041	648.991	0.112561	0.101108	1.11328	0.26559	0.999783	749.937	-0.210009	0.130797	-1.60561	0.10836	0.346188
PCOR1329_LOCUS10744	2783.38	-0.0349983	0.101194	-0.345853	0.729453	0.90717	3157	0.0290205	0.0687247	0.422271	0.672827	0.999783	3206.74	0.0609957	0.101074	0.603475	0.546193	0.77134
PCOR1329_LOCUS10745	1022.17	-0.184825	0.120079	-1.5392	0.123755	0.454618	1216.42	0.0231416	0.0787716	0.29378	0.768926	0.999783	1175.44	0.204635	0.118757	1.72314	0.0848636	0.303826
PCOR1329_LOCUS10746	328.761	-0.432809	0.183857	-2.35406	0.0185697	0.195654	417.972	-0.00973328	0.126369	-0.077023	0.938605	0.999783	372.811	0.417117	0.175554	2.376	0.0175012	0.132709
PCOR1329_LOCUS10748	422.985	-0.193023	0.221741	-0.870488	0.384034	0.716252	479.618	-0.129551	0.151328	-0.856094	0.391946	0.999783	459.46	0.0578008	0.225537	0.25628	0.797734	0.911582
PCOR1329_LOCUS1075	367.719	-0.181801	0.135186	-1.34482	0.178684	0.528062	407.713	-0.177554	0.125988	-1.4093	0.158747	0.954866	393.653	0.00149418	0.138616	0.0107793	0.9914	0.996977
PCOR1329_LOCUS10751	217.944	0.08945	0.195201	0.458246	0.646776	0.869754	232.015	-0.0323081	0.165438	-0.195289	0.845167	0.999783	246.025	-0.124744	0.18494	-0.674512	0.499986	0.739828
PCOR1329_LOCUS10752	52.6048	-0.00870375	0.316952	-0.0274608	0.978092	0.99388	62.0305	0.154443	0.292744	0.527572	0.597797	0.999783	63.5701	0.161194	0.304447	0.529464	0.596483	0.802859
PCOR1329_LOCUS10753	2098.9	0.131549	0.0778237	1.69034	0.0909625	0.399469	2229.43	0.0127595	0.0661121	0.192998	0.846961	0.999783	2404.42	-0.121268	0.0779922	-1.55487	0.119977	0.364738
PCOR1329_LOCUS10755	206.935	-0.180396	0.173955	-1.03703	0.299723	0.649629	249.538	0.0601561	0.153518	0.39185	0.695169	0.999783	241.058	0.237067	0.172086	1.37761	0.168325	0.435516
PCOR1329_LOCUS10758	289.811	-0.0201247	0.164877	-0.122059	0.902852	0.97058	328.386	0.0326729	0.135698	0.240776	0.809728	0.999783	334.181	0.0491031	0.159654	0.307558	0.758418	0.891987
PCOR1329_LOCUS10759	1823.1	0.0333446	0.100779	0.330869	0.740743	0.911984	2017.4	0.0312665	0.0710501	0.440062	0.659892	0.999783	2102.45	-0.00407905	0.101729	-0.0400972	0.968016	0.988351
PCOR1329_LOCUS1076	77.2852	0.461969	0.322269	1.43349	0.151718	0.496004	76.2303	0.146446	0.309076	0.473818	0.63563	0.999783	92.0791	-0.319469	0.304987	-1.04748	0.294877	0.575596
PCOR1329_LOCUS10760	416.349	0.103224	0.182195	0.566558	0.571015	0.830096	430.859	-0.0994907	0.166982	-0.595819	0.551296	0.999783	459.853	-0.205213	0.184966	-1.10946	0.267231	0.548047
PCOR1329_LOCUS10762	279.422	0.571847	0.185422	3.08403	0.00204218	0.0587872	262.682	0.156034	0.157268	0.992153	0.321123	0.999783	332.712	-0.418943	0.162386	-2.57991	0.00988247	0.0966086
PCOR1329_LOCUS10763	63.4252	-0.452966	0.306213	-1.47925	0.139073	0.478721	70.4791	-0.468181	0.272128	-1.72044	0.0853517	0.804478	60.7355	-0.0164631	0.315361	-0.052204	0.958366	0.984333
PCOR1329_LOCUS10764	14.6322	-0.612886	0.719396	-0.851945	0.394245	NA	25.398	0.639643	0.454727	1.40665	0.15953	NA	22.3112	1.22933	0.605263	2.03106	0.0422486	NA
PCOR1329_LOCUS10766	8.90057	-0.775476	0.826565	-0.938192	0.348146	NA	13.3672	0.22091	0.680107	0.324816	0.74532	NA	11.216	1.00032	0.744885	1.34292	0.179297	NA
PCOR1329_LOCUS10767	85.9894	-0.8024	0.45645	-1.75791	0.0787625	0.378111	109.142	-0.345977	0.232901	-1.48551	0.137409	0.920872	84.8631	0.457369	0.462851	0.988155	0.323077	0.601716
PCOR1329_LOCUS10768	2049.14	-0.195985	0.105649	-1.85506	0.0635882	0.343126	2452.83	0.0294071	0.0714925	0.411331	0.68083	0.999783	2362.31	0.222055	0.10144	2.18902	0.0285954	0.172148
PCOR1329_LOCUS1077	268.787	0.00324949	0.178276	0.0182272	0.985458	0.995852	275.653	-0.230822	0.15363	-1.50246	0.132979	0.913682	283.788	-0.237234	0.16955	-1.3992	0.161754	0.426298
PCOR1329_LOCUS10770	742.149	0.0817561	0.108522	0.753363	0.451232	0.761095	780.383	-0.0686756	0.0965058	-0.711621	0.476699	0.999783	828.167	-0.152464	0.11067	-1.37765	0.168312	0.435507
PCOR1329_LOCUS10771	850.391	0.307843	0.117342	2.62347	0.00870404	0.133739	802.621	-0.137055	0.0944284	-1.45142	0.146664	0.936943	930.729	-0.447124	0.113689	-3.93287	8.39e-05	0.0047038
PCOR1329_LOCUS10772	454.167	0.338747	0.136368	2.48407	0.012989	0.16295	452.913	0.0562774	0.125957	0.446798	0.655021	0.999783	526.81	-0.284865	0.121898	-2.33691	0.019444	0.139447
PCOR1329_LOCUS10774	105.239	0.32213	0.267487	1.20428	0.22848	0.582684	108.875	0.142355	0.241745	0.588863	0.555953	0.999783	125.872	-0.179643	0.232687	-0.772037	0.440092	0.694299
PCOR1329_LOCUS10777	585.593	-0.00976493	0.109251	-0.089381	0.928779	0.979246	656.744	0.024139	0.104175	0.231716	0.816758	0.999783	673.403	0.0311321	0.112951	0.275624	0.782837	0.904401
PCOR1329_LOCUS10778	74.4785	0.10531	0.326242	0.322797	0.746849	0.914453	96.3733	0.506277	0.246691	2.05227	0.0401432	0.593501	101.931	0.394242	0.295068	1.33611	0.181515	0.452192
PCOR1329_LOCUS10779	744.365	-0.0735233	0.167707	-0.438404	0.661094	0.876437	858.345	0.0349993	0.0886911	0.394621	0.693123	0.999783	859.634	0.10518	0.165263	0.636437	0.524491	0.756525
PCOR1329_LOCUS1078	707.593	0.0828209	0.102316	0.809464	0.418248	0.739749	769.146	0.026231	0.0943826	0.277922	0.781073	0.999783	814.336	-0.0592244	0.103085	-0.57452	0.565616	0.783551
PCOR1329_LOCUS10783	118.313	0.619932	0.229434	2.70201	0.0068922	0.117606	105.574	0.0668618	0.22185	0.301383	0.763122	0.999783	137.561	-0.555033	0.220523	-2.51689	0.0118394	0.106578
PCOR1329_LOCUS10784	1919.88	-0.00674711	0.101619	-0.066396	0.947063	0.984953	2151.89	0.0213953	0.0776098	0.275677	0.782796	0.999783	2206.89	0.0263716	0.109539	0.240752	0.809747	0.917264
PCOR1329_LOCUS10785	2672.09	-0.000191699	0.0766909	-0.00249964	0.998006	0.99955	3044.8	0.0777995	0.0629233	1.23642	0.216303	0.999783	3132.02	0.0752924	0.0744582	1.0112	0.311919	0.59097
PCOR1329_LOCUS10786	671.214	-0.0512542	0.136751	-0.374799	0.70781	0.898149	725.168	-0.12339	0.112228	-1.09946	0.271569	0.999783	734.392	-0.0724761	0.122675	-0.590798	0.554656	0.776438
PCOR1329_LOCUS10787	71.6006	0.289398	0.306229	0.945037	0.34464	0.686935	70.9404	0.00102748	0.298345	0.00344394	0.997252	0.999892	81.8044	-0.289624	0.2946	-0.983109	0.325554	0.603767
PCOR1329_LOCUS10788	81.0312	0.15381	0.306377	0.502029	0.615647	0.853273	119.07	0.858293	0.22037	3.89477	9.83e-05	0.0107315	127.545	0.701168	0.259204	2.70508	0.00682881	0.0785431
PCOR1329_LOCUS10789	194.111	0.170465	0.18845	0.904565	0.365696	0.70229	205.687	0.0434731	0.166685	0.26081	0.794239	0.999783	224.156	-0.131269	0.178035	-0.737325	0.460925	0.709817
PCOR1329_LOCUS1079	100.806	0.0249582	0.295299	0.0845182	0.932644	0.980726	126.317	0.34526	0.283591	1.21746	0.22343	0.999783	130.236	0.319715	0.336349	0.950544	0.341836	0.617492
PCOR1329_LOCUS10790	496.966	-0.138032	0.120357	-1.14685	0.251442	0.60582	624.367	0.215286	0.114826	1.8749	0.060807	0.710016	615.47	0.351686	0.130442	2.69611	0.00701548	0.0796658
PCOR1329_LOCUS10793	321.499	-0.187057	0.14018	-1.33441	0.18207	0.531794	374.25	-0.0450828	0.132947	-0.339103	0.734532	0.999783	361.113	0.140241	0.146145	0.959599	0.337257	0.613325
PCOR1329_LOCUS10795	231.779	0.113017	0.185778	0.608341	0.542961	0.814356	233.711	-0.156843	0.171265	-0.915792	0.359776	0.999783	251.778	-0.270067	0.165184	-1.63494	0.102062	0.335444
PCOR1329_LOCUS10798	1658.82	0.180631	0.144912	1.24649	0.212585	0.566258	1957.3	0.343591	0.0982902	3.49568	0.000472862	0.0355212	2129.74	0.15888	0.1362	1.16652	0.243403	0.524108
PCOR1329_LOCUS1080	122.492	-0.201995	0.211814	-0.953644	0.340264	0.683595	140.714	-0.09686	0.192598	-0.502914	0.615025	0.999783	134.704	0.101953	0.208507	0.488967	0.624865	0.819471
PCOR1329_LOCUS10800	169.683	-0.123973	0.248094	-0.499699	0.617287	0.854204	201.097	0.0564424	0.165027	0.342019	0.732336	0.999783	197.682	0.177796	0.242041	0.734568	0.462603	0.711279
PCOR1329_LOCUS10802	523.867	-0.14788	0.123234	-1.19999	0.230142	0.584202	591.641	-0.0858275	0.106723	-0.804205	0.421278	0.999783	579.057	0.0593816	0.119875	0.495361	0.620345	0.816889
PCOR1329_LOCUS10803	128.427	-0.391467	0.229149	-1.70835	0.0875714	0.393409	165.519	0.0767891	0.190938	0.402168	0.687561	0.999783	150.48	0.46397	0.205351	2.2594	0.0238584	0.155138
PCOR1329_LOCUS10805	882.816	-0.120685	0.125523	-0.961455	0.336324	0.680607	1002.45	-0.0530432	0.0932131	-0.569053	0.56932	0.999783	987.963	0.0650075	0.125925	0.51624	0.605687	0.808155
PCOR1329_LOCUS10807	31.3489	0.875313	0.530444	1.65015	0.0989123	0.413539	24.4986	0.0475858	0.527356	0.0902346	0.928101	NA	36.2174	-0.829055	0.516875	-1.60398	0.108719	0.346597
PCOR1329_LOCUS10809	156.904	-0.652605	0.193915	-3.36541	0.000764292	0.0321795	207.148	-0.069264	0.166621	-0.415697	0.677632	0.999783	173.937	0.580735	0.198055	2.93218	0.00336589	0.0518817
PCOR1329_LOCUS1081	400.387	0.0654961	0.13807	0.474369	0.635237	0.863908	438.753	0.0300288	0.136119	0.220607	0.825398	0.999783	461.147	-0.0379189	0.144105	-0.263134	0.792447	0.909068
PCOR1329_LOCUS10810	1136.65	0.0330585	0.106185	0.311328	0.755551	0.917953	1233.24	-0.0255307	0.0896225	-0.284869	0.775744	0.999783	1285.41	-0.0611145	0.110825	-0.551453	0.581324	0.793494
PCOR1329_LOCUS10811	1072.66	-0.180864	0.100363	-1.80209	0.071532	0.362122	1287.26	0.0502568	0.0851609	0.590139	0.555097	0.999783	1247.15	0.228898	0.0996491	2.29704	0.0216165	0.146781
PCOR1329_LOCUS10812	906.72	-0.0109156	0.104555	-0.104401	0.916851	0.975242	1016.4	0.0203424	0.0943466	0.215614	0.829289	0.999783	1041.82	0.0286393	0.102549	0.279275	0.780034	0.902979
PCOR1329_LOCUS10814	944.737	0.152922	0.120713	1.26683	0.205218	0.558601	947.898	-0.128344	0.0955195	-1.34364	0.179063	0.981308	1034.95	-0.282315	0.114916	-2.4567	0.0140221	0.117346
PCOR1329_LOCUS10815	992.038	0.0383809	0.141869	0.270538	0.786746	0.929451	1126.43	0.102363	0.0953415	1.07365	0.28298	0.999783	1172.72	0.0614144	0.144318	0.42555	0.670436	0.84548
PCOR1329_LOCUS10816	268.631	0.544844	0.275804	1.97547	0.0482148	0.302126	232.257	-0.112763	0.244856	-0.460528	0.645137	0.999783	297.294	-0.657211	0.250215	-2.62658	0.0086247	0.0897652
PCOR1329_LOCUS10817	91.2868	0.627962	0.34009	1.84646	0.0648261	0.346456	80.8713	0.0628503	0.303307	0.207216	0.835841	0.999783	106.326	-0.558617	0.281815	-1.98221	0.0474553	0.224022
PCOR1329_LOCUS10819	280.403	0.116893	0.162723	0.718352	0.47254	0.773697	307.659	0.0904968	0.151284	0.598193	0.549711	0.999783	329.531	-0.0292032	0.156338	-0.186795	0.851821	0.936624
PCOR1329_LOCUS1082	1750.46	0.0556874	0.100035	0.556681	0.577745	0.833748	1900.96	0.000748142	0.0765466	0.00977368	0.992202	0.999783	1996.32	-0.0574951	0.0943265	-0.609533	0.542171	0.768115
PCOR1329_LOCUS10820	19.3315	-0.00292066	0.62864	-0.00464599	0.996293	NA	26.4947	0.566885	0.471372	1.20263	0.22912	NA	27.4711	0.576468	0.578028	0.9973	0.318619	NA
PCOR1329_LOCUS10821	181.479	-1.02034	0.748168	-1.36379	0.172634	0.521132	210.132	-0.841075	0.797043	-1.05525	0.291313	0.999783	145.801	0.180668	0.296225	0.609902	0.541927	0.76798
PCOR1329_LOCUS10822	64.7167	0.636371	0.406966	1.5637	0.117889	0.445785	52.8815	-0.155311	0.321362	-0.483289	0.628891	0.999783	71.1109	-0.788061	0.398136	-1.97938	0.0477738	0.224767
PCOR1329_LOCUS10827	48.0036	0.109381	0.363102	0.301241	0.763231	0.92092	62.9898	0.525223	0.287978	1.82383	0.0681778	0.739481	66.2998	0.405571	0.319805	1.26818	0.204733	0.480679
PCOR1329_LOCUS1083	1019.41	0.139682	0.131969	1.05845	0.289851	0.641062	1045.89	-0.0747315	0.0837953	-0.891834	0.372482	0.999783	1134.94	-0.21644	0.130216	-1.66216	0.0964809	0.325709
PCOR1329_LOCUS10830	38.8069	0.189479	0.429172	0.441499	0.658852	0.875054	44.0522	0.239502	0.358293	0.668452	0.503845	NA	48.2811	0.0500635	0.380106	0.131709	0.895214	0.957919
PCOR1329_LOCUS10831	21.1882	-0.23401	0.511367	-0.457618	0.647227	NA	22.9441	-0.303522	0.48317	-0.628187	0.529881	NA	21.6675	-0.0737083	0.541808	-0.136041	0.891789	NA
PCOR1329_LOCUS10832	13.1504	-0.0871333	0.668182	-0.130403	0.896247	NA	19.3753	0.633848	0.530241	1.19539	0.231933	NA	19.2832	0.704671	0.549966	1.2813	0.200089	NA
PCOR1329_LOCUS10834	545.91	0.246976	0.159184	1.55152	0.120777	0.449687	552.048	-0.00157156	0.136217	-0.0115372	0.990795	0.999783	622.717	-0.248411	0.136829	-1.81548	0.0694499	0.273847
PCOR1329_LOCUS10835	3287.6	-0.0289983	0.0767166	-0.377993	0.705436	0.897034	3742.73	0.0474603	0.0673774	0.704395	0.481187	0.999783	3814.34	0.0741455	0.0701658	1.05672	0.29064	0.571531
PCOR1329_LOCUS10837	221.16	-0.0381485	0.204002	-0.187001	0.85166	0.951874	247.353	-0.015803	0.168225	-0.0939395	0.925157	0.999783	250.604	0.0181067	0.195375	0.0926766	0.92616	0.970431
PCOR1329_LOCUS10840	553.377	-0.188676	0.154466	-1.22147	0.221908	0.576074	710.043	0.223967	0.0967559	2.31476	0.0206261	0.432788	687.202	0.408034	0.148636	2.74519	0.00604768	0.0731778
PCOR1329_LOCUS10845	28.0483	0.132947	0.515416	0.257942	0.796452	0.932746	36.5212	0.529285	0.396475	1.33498	0.181884	NA	38.6629	0.386902	0.488954	0.791283	0.428779	0.685933
PCOR1329_LOCUS10846	2999.05	0.0686152	0.073357	0.93536	0.349603	0.690351	3222.39	-0.0199656	0.0741504	-0.269259	0.787731	0.999783	3398.9	-0.0911356	0.0896042	-1.01709	0.30911	0.58879
PCOR1329_LOCUS10847	1710.45	0.209469	0.0937057	2.23539	0.025392	0.228474	1767.18	0.0145732	0.0785687	0.185483	0.85285	0.999783	1961.37	-0.196637	0.0857299	-2.29368	0.0218089	0.147557
PCOR1329_LOCUS10848	26.3202	0.197974	0.495134	0.399838	0.689275	0.89003	35.4232	0.648669	0.391628	1.65634	0.0976529	NA	38.2636	0.443011	0.416734	1.06305	0.287757	0.568391
PCOR1329_LOCUS10849	338.674	-0.367111	0.169702	-2.16326	0.030521	0.248716	421.371	-0.020468	0.120067	-0.170471	0.86464	0.999783	382.834	0.341987	0.163815	2.08764	0.0368304	0.196805
PCOR1329_LOCUS1085	143.576	-0.304282	0.20509	-1.48365	0.137901	0.476772	176.33	0.0163592	0.178995	0.091395	0.927179	0.999783	164.606	0.317846	0.197295	1.61102	0.107176	0.34413
PCOR1329_LOCUS10851	1549.02	0.0431556	0.0810194	0.532657	0.594271	0.841481	1677.35	-0.0217297	0.0737318	-0.294712	0.768214	0.999783	1753.2	-0.0678124	0.0838327	-0.808901	0.418572	0.678018
PCOR1329_LOCUS10852	334.332	0.776401	0.214668	3.61675	0.000298326	0.0180247	251.035	-0.237475	0.155735	-1.52486	0.127294	0.904518	359.58	-1.01913	0.212934	-4.78615	1.7e-06	0.000263588
PCOR1329_LOCUS10856	183.374	0.0503552	0.203426	0.247536	0.804494	0.935221	209.792	0.131921	0.17346	0.760526	0.44694	0.999783	218.369	0.0744477	0.181287	0.410661	0.681321	0.8515
PCOR1329_LOCUS10857	582.058	-0.139344	0.143595	-0.970396	0.331849	0.676856	660.642	-0.0735961	0.104582	-0.703715	0.481611	0.999783	646.072	0.0623114	0.148308	0.420148	0.674377	0.847605
PCOR1329_LOCUS10858	175.063	0.23392	0.198116	1.18072	0.237714	0.592757	173.266	-0.0838338	0.182498	-0.459369	0.645969	0.999783	194.67	-0.320055	0.193506	-1.65398	0.0981315	0.328805
PCOR1329_LOCUS1086	5789.08	0.146275	0.106749	1.37027	0.170602	0.518234	6018.04	-0.0366238	0.0752935	-0.486414	0.626674	0.999783	6525.32	-0.185537	0.108186	-1.71499	0.0863468	0.306748
PCOR1329_LOCUS10863	2029.11	-0.0472022	0.104857	-0.450157	0.652597	0.872173	2290.05	0.00601283	0.0679115	0.0885392	0.929448	0.999783	2320.04	0.0513472	0.103446	0.496366	0.619636	0.816347
PCOR1329_LOCUS10865	130.869	-0.0377805	0.222036	-0.170155	0.864888	0.957199	127.619	-0.42615	0.209433	-2.03478	0.041873	0.606002	130.322	-0.391052	0.232956	-1.67865	0.0932194	0.319745
PCOR1329_LOCUS10866	1206.95	-0.0113481	0.106144	-0.106913	0.914858	0.974747	1309.09	-0.0720692	0.0816578	-0.882576	0.377465	0.999783	1343.81	-0.0621268	0.100941	-0.615474	0.538242	0.764997
PCOR1329_LOCUS10867	16.7844	0.64449	0.583319	1.10487	0.269217	NA	12.2455	-0.494688	0.678508	-0.729083	0.465951	NA	16.948	-1.14595	0.652908	-1.75514	0.0792351	NA
PCOR1329_LOCUS10869	97.5253	-0.331205	0.283318	-1.16902	0.242395	0.597115	113.04	-0.210487	0.221715	-0.949356	0.34244	0.999783	102.616	0.114467	0.271383	0.421792	0.673177	0.847029
PCOR1329_LOCUS10870	545.141	-0.136511	0.15111	-0.903392	0.366318	0.702737	622.217	-0.0537395	0.117045	-0.459135	0.646137	0.999783	608.971	0.0765763	0.132484	0.578004	0.563261	0.782269
PCOR1329_LOCUS10873	37.02	0.30432	0.395865	0.768749	0.442042	0.755761	35.3806	-0.102922	0.384476	-0.267694	0.788935	NA	41.0741	-0.408733	0.395242	-1.03413	0.301074	0.581178
PCOR1329_LOCUS10875	36.3795	-0.064336	1.21568	-0.0529219	0.957794	0.987774	48.8242	0.431036	0.365406	1.17961	0.238156	0.999783	49.1479	0.501641	1.18757	0.42241	0.672726	0.846817
PCOR1329_LOCUS10879	59.4005	-0.285234	0.309214	-0.92245	0.356294	0.695483	78.0771	0.194715	0.26455	0.736025	0.461715	0.999783	73.1832	0.476862	0.299067	1.5945	0.110825	0.350056
PCOR1329_LOCUS1088	648.141	0.119211	0.123592	0.96455	0.33477	0.679376	694.291	0.0297727	0.104535	0.28481	0.775789	0.999783	746.921	-0.0912071	0.119307	-0.764477	0.444583	0.697634
PCOR1329_LOCUS10881	58.5318	-0.0156781	0.316869	-0.0494783	0.960538	0.98879	61.6342	-0.17568	0.297914	-0.589702	0.555391	0.999783	62.9046	-0.162771	0.315655	-0.51566	0.606092	0.808512
PCOR1329_LOCUS10882	796.626	0.116985	0.145343	0.804892	0.420882	0.741609	900.546	0.177382	0.0918033	1.93219	0.0533358	0.675547	965.687	0.0589122	0.141362	0.416746	0.676864	0.84901
PCOR1329_LOCUS10883	104.516	-0.243111	0.262796	-0.925094	0.354917	0.694613	118.511	-0.17346	0.227317	-0.763077	0.445418	0.999783	112.11	0.0683577	0.241357	0.283223	0.777006	0.901606
PCOR1329_LOCUS10884	1587.08	-0.0408537	0.0898874	-0.454499	0.64947	0.871007	1804.16	0.0343168	0.081653	0.420276	0.674284	0.999783	1833.06	0.0724368	0.101619	0.712825	0.475954	0.721434
PCOR1329_LOCUS10886	3093.94	0.015318	0.0863146	0.177467	0.859141	0.954646	3412.04	0.00174556	0.0629513	0.0277287	0.977879	0.999783	3531.7	-0.01566	0.0842944	-0.185778	0.852619	0.937117
PCOR1329_LOCUS10892	262.401	-0.121055	0.177047	-0.683745	0.494136	0.787136	293.822	-0.0911393	0.150702	-0.604767	0.545334	0.999783	289.525	0.0266098	0.162899	0.163352	0.870242	0.945541
PCOR1329_LOCUS10893	6924.88	0.0949076	0.0611215	1.55277	0.120478	0.449164	7530.7	0.0409549	0.0535473	0.764836	0.444369	0.999783	8008.92	-0.0564478	0.0624822	-0.903422	0.366302	0.636832
PCOR1329_LOCUS10895	1934.86	0.0272134	0.0946589	0.28749	0.773737	0.924613	2084.8	-0.0573993	0.0699405	-0.820688	0.411824	0.999783	2164.7	-0.0870818	0.0934105	-0.932248	0.351208	0.624742
PCOR1329_LOCUS10898	2507.26	-0.0913648	0.0999895	-0.913744	0.360852	0.698501	2924.72	0.0555999	0.0781306	0.711628	0.476695	0.999783	2916.81	0.14381	0.0953041	1.50896	0.131308	0.382549
PCOR1329_LOCUS10899	259.803	0.134075	0.171146	0.783394	0.433396	0.750028	270.22	-0.0352456	0.151722	-0.232304	0.816302	0.999783	292.957	-0.17142	0.165693	-1.03456	0.300873	0.581042
PCOR1329_LOCUS1090	1359.85	0.0869224	0.102259	0.850024	0.395312	0.724897	1450.61	-0.0190062	0.0868434	-0.218856	0.826762	0.999783	1541.91	-0.107939	0.101746	-1.06087	0.28875	0.569486
PCOR1329_LOCUS10900	1687.07	-0.272171	0.0927201	-2.93541	0.00333109	0.0788963	2073.6	0.0375985	0.0882251	0.426166	0.669987	0.999783	1951.31	0.307404	0.103956	2.95705	0.00310601	0.0495439
PCOR1329_LOCUS10901	549.293	0.0459816	0.124386	0.369668	0.71163	0.89973	584.233	-0.0683574	0.113784	-0.600763	0.547998	0.999783	612.641	-0.11688	0.125944	-0.928029	0.353393	0.626614
PCOR1329_LOCUS10902	187.608	-0.64127	0.27927	-2.29623	0.0216625	0.210432	202.426	-0.722784	0.249208	-2.90033	0.0037277	0.15347	162.975	-0.0851797	0.296547	-0.287239	0.773929	0.900102
PCOR1329_LOCUS10903	859.046	-0.120822	0.106559	-1.13385	0.256856	0.610477	998.762	0.0155342	0.0843951	0.184065	0.853963	0.999783	985.163	0.133443	0.104858	1.27261	0.203155	0.478964
PCOR1329_LOCUS10904	198.207	-0.218735	0.168144	-1.30088	0.1933	0.545038	239.288	0.0342395	0.154346	0.221836	0.824441	0.999783	229.197	0.250828	0.16863	1.48745	0.136897	0.390295
PCOR1329_LOCUS10905	5431.61	0.017813	0.072048	0.247237	0.804725	0.935304	6146.16	0.0763252	0.0632264	1.20717	0.227366	0.999783	6361.57	0.0558118	0.0678583	0.822476	0.410806	0.671999
PCOR1329_LOCUS10906	309.643	-0.398583	0.18447	-2.1607	0.0307189	0.249168	384.499	-0.0542043	0.128997	-0.4202	0.67434	0.999783	345.417	0.339134	0.174925	1.93874	0.0525333	0.235857
PCOR1329_LOCUS10907	1835.53	0.0693197	0.0899703	0.770472	0.44102	0.755221	1946.6	-0.0544121	0.0732347	-0.742983	0.457492	0.999783	2055.33	-0.126801	0.0937238	-1.35292	0.17608	0.445448
PCOR1329_LOCUS1091	1356.79	-0.251863	0.0989247	-2.54601	0.0108963	0.148767	1609.19	-0.0491963	0.0785644	-0.626191	0.531189	0.999783	1518.45	0.199163	0.0950522	2.0953	0.0361446	0.194628
PCOR1329_LOCUS10910	96.2448	-0.314954	0.25466	-1.23676	0.216175	0.570508	116.498	-0.0380405	0.222728	-0.170793	0.864386	0.999783	107.802	0.272965	0.229029	1.19184	0.233325	0.513254
PCOR1329_LOCUS10913	1834.67	-0.181761	0.118676	-1.53157	0.125628	0.457892	2233.32	0.0905956	0.0927033	0.977265	0.328438	0.999783	2163.68	0.268522	0.107966	2.4871	0.0128791	0.111825
PCOR1329_LOCUS10915	86.9868	0.0296616	0.329669	0.0899739	0.928308	0.979141	80.2315	-0.528286	0.270082	-1.95602	0.0504629	0.660153	84.2662	-0.562911	0.355374	-1.584	0.113194	0.353624
PCOR1329_LOCUS10916	182.615	0.239829	0.181802	1.31918	0.18711	0.538193	183.839	-0.0404635	0.176785	-0.228886	0.818957	0.999783	205.716	-0.282257	0.184361	-1.531	0.125769	0.373658
PCOR1329_LOCUS10917	29.745	-0.426865	0.493054	-0.865757	0.386624	0.718213	38.3913	0.0658121	0.423683	0.155333	0.876559	NA	34.944	0.499098	0.438782	1.13746	0.255346	0.536106
PCOR1329_LOCUS10919	331.767	-0.448061	0.157163	-2.85094	0.00435909	0.0921925	402.707	-0.143649	0.137108	-1.04771	0.294773	0.999783	357.579	0.299841	0.168543	1.77902	0.0752363	0.285391
PCOR1329_LOCUS10921	201.654	0.16139	0.192262	0.839427	0.40123	0.728482	210.783	0.0116464	0.163192	0.0713662	0.943106	0.999783	230.575	-0.152149	0.182015	-0.835911	0.403205	0.665841
PCOR1329_LOCUS10922	981.474	-0.0424449	0.095653	-0.443738	0.657232	0.874015	1076.25	-0.0767643	0.0972249	-0.789554	0.429788	0.999783	1090.09	-0.0363767	0.109815	-0.331254	0.740453	0.883483
PCOR1329_LOCUS10923	1309.7	-0.277017	0.109223	-2.53626	0.0112042	0.150905	1625.8	0.0598225	0.0941602	0.635327	0.525215	0.999783	1527.04	0.334101	0.120686	2.76834	0.0056342	0.0700396
PCOR1329_LOCUS10924	472.689	-0.0425452	0.137006	-0.310534	0.756155	0.918238	553.197	0.106649	0.105079	1.01494	0.310135	0.999783	560.098	0.146174	0.133772	1.09271	0.27452	0.555719
PCOR1329_LOCUS10925	309.376	0.579115	0.202372	2.86164	0.00421461	0.090765	283.787	0.100664	0.159003	0.633095	0.526672	0.999783	363.353	-0.477511	0.183384	-2.60388	0.00921746	0.0930812
PCOR1329_LOCUS10929	491.679	0.290306	0.147346	1.97023	0.0488122	0.304098	471.05	-0.121921	0.12995	-0.938211	0.348136	0.999783	540.998	-0.414695	0.131252	-3.15952	0.00158027	0.0329759
PCOR1329_LOCUS1093	146.444	0.331712	0.222189	1.49293	0.135455	0.473343	144.257	0.0240413	0.199172	0.120706	0.903924	0.999783	168.446	-0.309896	0.226111	-1.37055	0.170517	0.438081
PCOR1329_LOCUS10931	316.366	-0.0309203	0.205061	-0.150786	0.880144	0.962558	361.495	0.0463997	0.142651	0.325267	0.744979	0.999783	366.398	0.0732531	0.21015	0.348576	0.727408	0.876572
PCOR1329_LOCUS10933	227.625	-0.309483	0.190565	-1.62403	0.104369	0.423099	267.932	-0.131699	0.153046	-0.860514	0.389506	0.999783	246.802	0.173009	0.18132	0.954164	0.340001	0.615723
PCOR1329_LOCUS10934	589.785	-0.0734856	0.146297	-0.502306	0.615452	0.853273	702.482	0.123557	0.100222	1.23282	0.217642	0.999783	703.682	0.194186	0.143904	1.34941	0.177205	0.446798
PCOR1329_LOCUS10935	1482.81	0.00247375	0.0801936	0.0308472	0.975391	0.993316	1642.11	-0.000653922	0.0725395	-0.00901471	0.992807	0.999783	1691.21	-0.00557195	0.0821333	-0.0678402	0.945913	0.979506
PCOR1329_LOCUS1094	2062.17	-0.349534	0.0828032	-4.22126	2.43e-05	0.00309394	2525.59	-0.0426015	0.0672708	-0.633284	0.526548	0.999783	2313.47	0.304419	0.0842259	3.61432	0.000301135	0.0112594
PCOR1329_LOCUS10941	1254.77	-0.0919653	0.114683	-0.80191	0.422605	0.742718	1499.7	0.122959	0.0858476	1.4323	0.152059	0.945772	1495.72	0.210801	0.103721	2.03239	0.0421141	0.211038
PCOR1329_LOCUS10942	32.6664	0.40112	0.414113	0.968625	0.332732	0.67751	31.5429	0.0317015	0.408982	0.0775134	0.938215	NA	37.6471	-0.371833	0.400322	-0.928836	0.352974	0.62619
PCOR1329_LOCUS10943	1010.83	0.122866	0.103396	1.18831	0.234711	0.589278	1024.37	-0.131812	0.107564	-1.22543	0.220412	0.999783	1104.73	-0.258371	0.117101	-2.20639	0.0273568	0.16802
PCOR1329_LOCUS10946	3136.24	0.0402405	0.0800736	0.502544	0.615285	0.853273	3467	0.0321519	0.0666548	0.482364	0.629547	0.999783	3618.32	-0.0102335	0.0832573	-0.122914	0.902175	0.961175
PCOR1329_LOCUS10948	533.216	0.135094	0.117893	1.14591	0.251832	0.605974	528.276	-0.188247	0.11103	-1.69546	0.0899886	0.816467	573.119	-0.32587	0.123216	-2.64471	0.00817613	0.086905
PCOR1329_LOCUS10949	622.653	0.0568485	0.162481	0.349877	0.726431	0.906035	648.068	-0.13505	0.115241	-1.17189	0.241239	0.999783	679.239	-0.194565	0.160859	-1.20954	0.226456	0.505988
PCOR1329_LOCUS10950	125.765	-0.19984	0.25753	-0.775985	0.437758	0.752691	159.33	0.171505	0.209401	0.819023	0.412773	0.999783	153.247	0.364535	0.223077	1.63413	0.102233	0.335768
PCOR1329_LOCUS10951	17.0634	-0.278876	0.641355	-0.434823	0.663691	NA	20.2432	-0.0829253	0.546249	-0.151809	0.879338	NA	18.95	0.194656	0.594829	0.327247	0.743481	NA
PCOR1329_LOCUS10952	551.72	0.215694	0.110111	1.95888	0.0501263	0.308381	596.73	0.147318	0.110034	1.33884	0.180623	0.982544	660.67	-0.0708419	0.117619	-0.602301	0.546974	0.771732
PCOR1329_LOCUS10953	550.389	0.183843	0.113417	1.62094	0.10503	0.42454	567.434	-0.0193291	0.115029	-0.168036	0.866555	0.999783	624.414	-0.205661	0.12655	-1.62513	0.104134	0.339452
PCOR1329_LOCUS10957	514.027	-0.142417	0.159041	-0.895475	0.370533	0.705891	615.238	0.0753427	0.10634	0.708508	0.47863	0.999783	602.124	0.213158	0.158045	1.34871	0.177429	0.447127
PCOR1329_LOCUS10959	56.1119	1.06973	0.397193	2.69322	0.00707662	0.119498	39.742	-0.00121954	0.39021	-0.00312534	0.997506	NA	64.1515	-1.06826	0.36117	-2.95779	0.00309858	0.0494422
PCOR1329_LOCUS10960	20.0668	0.587074	0.541121	1.08492	0.277956	NA	17.9899	0.0585511	0.601365	0.0973636	0.922438	NA	23.292	-0.536192	0.591618	-0.906316	0.364769	NA
PCOR1329_LOCUS10961	345.845	-0.18165	0.155431	-1.16868	0.242531	0.597358	369.164	-0.286112	0.138731	-2.06236	0.0391737	0.586172	356.235	-0.10906	0.161211	-0.676502	0.498722	0.738725
PCOR1329_LOCUS10963	1864.52	0.375003	0.0934376	4.01341	5.98e-05	0.00595303	1754.69	-0.0732435	0.0943424	-0.776359	0.437537	0.999783	2081.34	-0.450889	0.0930822	-4.84398	1.27e-06	0.000207696
PCOR1329_LOCUS10964	5216.3	-0.100821	0.107433	-0.938449	0.348014	0.689018	6272.92	0.132708	0.0695687	1.90758	0.056445	0.687746	6245.86	0.230837	0.106339	2.17077	0.0299486	0.176508
PCOR1329_LOCUS10965	269.68	-0.333109	0.165867	-2.00829	0.0446129	0.291796	349.611	0.135434	0.132506	1.0221	0.306735	0.999783	324.463	0.466234	0.163015	2.86006	0.00423556	0.0589669
PCOR1329_LOCUS10966	98.4722	-0.280092	0.252377	-1.10982	0.267078	0.620561	125.295	0.127236	0.216809	0.586855	0.557301	0.999783	117.798	0.402787	0.224393	1.795	0.0726529	0.28044
PCOR1329_LOCUS10969	610.683	-0.149651	0.12916	-1.15864	0.246601	0.601423	757.929	0.172199	0.108574	1.586	0.112739	0.873822	741.965	0.317921	0.127432	2.49483	0.0126016	0.110446
PCOR1329_LOCUS10971	146.839	0.246601	0.345924	0.712876	0.475922	0.776226	136.947	-0.253607	0.54113	-0.468661	0.639312	0.999783	155.15	-0.503365	0.357507	-1.40799	0.159135	0.422336
PCOR1329_LOCUS10973	1186.85	-0.189838	0.103599	-1.83242	0.0668883	0.350642	1418.92	0.0359196	0.0837006	0.429144	0.667819	0.999783	1371.59	0.223094	0.105902	2.1066	0.0351519	0.192039
PCOR1329_LOCUS10974	384.425	0.128993	0.174563	0.738944	0.459941	0.765535	413.173	0.0509517	0.153698	0.331504	0.740264	0.999783	446.259	-0.0793581	0.166411	-0.476879	0.633448	0.824571
PCOR1329_LOCUS10975	619.501	0.135307	0.147852	0.91515	0.360113	0.698121	656.013	0.00934145	0.113536	0.0822774	0.934426	0.999783	708.797	-0.127771	0.131788	-0.969521	0.332285	0.609278
PCOR1329_LOCUS10976	509.777	0.137497	0.160543	0.856451	0.391748	0.722	536.938	-0.00302693	0.142792	-0.0211981	0.983088	0.999783	580.046	-0.142536	0.123988	-1.1496	0.25031	0.531367
PCOR1329_LOCUS10977	2974.13	0.025706	0.0986163	0.260667	0.794349	0.932265	3303.91	0.0309237	0.0939824	0.329037	0.742128	0.999783	3428.54	0.00269783	0.101247	0.026646	0.978742	0.992168
PCOR1329_LOCUS10979	82.0901	-0.124586	0.271708	-0.458529	0.646573	0.86969	89.2924	-0.17115	0.250127	-0.684251	0.493817	0.999783	88.1178	-0.0491499	0.265072	-0.185421	0.852899	0.937266
PCOR1329_LOCUS1098	3686.63	0.124246	0.0803994	1.54536	0.122258	0.451921	3895.49	-0.0102395	0.0630993	-0.162275	0.871089	0.999783	4190.7	-0.136992	0.0821762	-1.66705	0.0955047	0.323924
PCOR1329_LOCUS10980	115.373	0.0600881	0.248675	0.241633	0.809064	0.936171	139.818	0.312681	0.215145	1.45335	0.146127	0.935793	147.079	0.252078	0.222555	1.13265	0.25736	0.538076
PCOR1329_LOCUS10982	248.084	0.0208594	0.15327	0.136095	0.891746	0.966331	265.623	-0.0806198	0.144081	-0.559544	0.575791	0.999783	275.202	-0.104248	0.151087	-0.689983	0.490205	0.732174
PCOR1329_LOCUS10983	1320.28	0.0890182	0.0939124	0.947886	0.343188	0.685402	1440.85	0.041907	0.0800823	0.523299	0.600766	0.999783	1528.02	-0.0493432	0.0959851	-0.514071	0.607202	0.809039
PCOR1329_LOCUS10985	3840.71	0.195215	0.0750078	2.6026	0.00925192	0.137897	4029.81	0.0438608	0.0699873	0.626697	0.530858	0.999783	4444.76	-0.153819	0.0825273	-1.86386	0.0623411	0.258328
PCOR1329_LOCUS10986	384.586	0.0178306	0.149137	0.119558	0.904833	0.970997	444.149	0.126524	0.11932	1.06038	0.288972	0.999783	458.048	0.103613	0.139566	0.74239	0.457851	0.707595
PCOR1329_LOCUS10987	1071.24	-0.15423	0.10288	-1.49912	0.133842	0.471114	1224.14	-0.0606017	0.0922075	-0.657231	0.511032	0.999783	1194.34	0.0904257	0.107363	0.842239	0.399654	0.663731
PCOR1329_LOCUS10988	114.86	-0.0749367	0.327105	-0.22909	0.818799	0.93952	116.129	-0.344712	0.274762	-1.25459	0.209629	0.999783	116.896	-0.265068	0.279847	-0.94719	0.343542	0.618772
PCOR1329_LOCUS10989	1858.63	0.0684905	0.0852934	0.802999	0.421975	0.742248	2009.63	-0.00237993	0.0742923	-0.0320347	0.974444	0.999783	2118.82	-0.0732377	0.0772151	-0.948489	0.342881	0.618203
PCOR1329_LOCUS10990	105.613	-0.0136878	0.232876	-0.0587772	0.95313	0.986385	107.884	-0.253143	0.223496	-1.13265	0.257361	0.999783	110.625	-0.242693	0.240409	-1.0095	0.312735	0.591769
PCOR1329_LOCUS10993	206.379	-0.394748	0.185898	-2.12346	0.0337151	0.258834	264.233	0.0442368	0.147029	0.300871	0.763513	0.999783	239.493	0.436135	0.181749	2.39966	0.0164102	0.127952
PCOR1329_LOCUS10994	45.5073	1.2265	0.455117	2.69491	0.00704084	0.119355	28.4364	-0.132628	0.435821	-0.304317	0.760887	NA	50.5107	-1.36236	0.45367	-3.00297	0.00267363	0.0454852
PCOR1329_LOCUS10996	14.2009	-1.11476	0.654458	-1.70333	0.0885065	NA	17.9105	-0.58057	0.555508	-1.04512	0.29597	NA	12.6198	0.535311	0.647478	0.826762	0.408372	NA
PCOR1329_LOCUS11002	11641.9	0.0118963	0.0726486	0.163752	0.869927	0.958946	12908.7	0.0123219	0.057502	0.214287	0.830323	0.999783	13335.2	-0.0021613	0.0754688	-0.0286383	0.977153	0.991828
PCOR1329_LOCUS11003	386.516	-0.768252	0.144326	-5.32302	1.02e-07	5e-05	428.983	-0.752238	0.172509	-4.36056	1.3e-05	0.0021448	328.614	0.00794342	0.216343	0.0367168	0.970711	0.989411
PCOR1329_LOCUS11004	3219.1	0.000113929	0.0711421	0.00160143	0.998722	0.999693	3573.91	0.00563434	0.0606017	0.0929733	0.925925	0.999783	3678.18	0.00284351	0.0701806	0.040517	0.967681	0.988136
PCOR1329_LOCUS11007	28.2554	-0.826116	0.468292	-1.76411	0.0777143	0.375945	40.6363	0.0559188	0.355196	0.157431	0.874905	NA	33.18	0.885457	0.447103	1.98043	0.0476549	0.224501
PCOR1329_LOCUS11008	733.822	0.00230414	0.106479	0.0216393	0.982736	0.995357	785.672	-0.098664	0.094873	-1.03996	0.298359	0.999783	809.276	-0.103686	0.107569	-0.963896	0.335098	0.61152
PCOR1329_LOCUS11009	165.248	0.0630985	0.194337	0.324685	0.745419	0.91394	170.622	-0.131371	0.177394	-0.740558	0.458961	0.999783	180.573	-0.196925	0.194458	-1.01269	0.311208	0.590606
PCOR1329_LOCUS11010	18.8042	-0.563759	0.567037	-0.994219	0.320116	NA	19.0955	-0.830674	0.516005	-1.60982	0.107438	NA	15.9484	-0.276806	0.620011	-0.446453	0.65527	NA
PCOR1329_LOCUS11011	51.4383	-1.15145	0.364331	-3.16045	0.00157527	0.0499263	69.6615	-0.404698	0.275943	-1.4666	0.142485	0.931484	48.6102	0.745485	0.376975	1.97754	0.0479802	0.225333
PCOR1329_LOCUS11015	268.373	0.201578	0.156302	1.28967	0.197164	0.549748	256.225	-0.225019	0.155008	-1.45167	0.146595	0.936943	285.567	-0.429438	0.157829	-2.72091	0.00651028	0.0762176
PCOR1329_LOCUS11019	687.206	-0.0903644	0.161138	-0.560791	0.57494	0.832058	770.255	-0.062984	0.116863	-0.538955	0.589918	0.999783	766.399	0.022772	0.144076	0.158056	0.874413	0.947635
PCOR1329_LOCUS11020	5251.7	0.108664	0.0641607	1.69363	0.0903366	0.398044	5715.37	0.0568486	0.0552267	1.02937	0.303307	0.999783	6105.69	-0.0544392	0.065275	-0.833998	0.404282	0.666727
PCOR1329_LOCUS11028	2517.94	0.0237292	0.0875327	0.271089	0.786322	0.929396	2781.71	0.0158776	0.069565	0.228241	0.819459	0.999783	2887.95	-0.010248	0.0867169	-0.118178	0.905927	0.962805
PCOR1329_LOCUS11029	215.603	-0.0523544	0.2019	-0.259309	0.795397	0.93246	221.011	-0.286718	0.173915	-1.64861	0.0992271	0.841224	223.219	-0.237671	0.206844	-1.14904	0.250541	0.531534
PCOR1329_LOCUS1103	111.993	0.177892	0.257564	0.690672	0.489772	0.784488	118.058	0.0397388	0.25648	0.154939	0.876869	0.999783	129.532	-0.140857	0.249354	-0.564889	0.572149	0.787546
PCOR1329_LOCUS11030	707.385	-0.12142	0.155977	-0.778445	0.436307	0.751865	812.931	-0.0185968	0.110978	-0.167571	0.866921	0.999783	801.432	0.0998956	0.153723	0.64984	0.515796	0.750087
PCOR1329_LOCUS11032	221.761	-0.236854	0.192964	-1.22745	0.219652	0.573789	272.718	0.0751808	0.166869	0.450538	0.652322	0.999783	259.501	0.30815	0.155353	1.98355	0.0473062	0.223496
PCOR1329_LOCUS11033	1293.7	-0.0650642	0.137915	-0.471771	0.63709	0.864713	1497.92	0.0577546	0.0930183	0.620895	0.534668	0.999783	1505.87	0.119462	0.137397	0.869467	0.384592	0.652223
PCOR1329_LOCUS11034	1303	-0.357408	0.124813	-2.86354	0.0041893	0.0905058	1746.24	0.201734	0.0850992	2.37058	0.0177603	0.398286	1610.69	0.556147	0.129896	4.2815	1.86e-05	0.0016118
PCOR1329_LOCUS11035	686.27	-0.213185	0.118646	-1.79681	0.072366	0.364036	805.442	-0.035418	0.11121	-0.31848	0.750121	0.999783	772.952	0.174591	0.129168	1.35166	0.176484	0.44577
PCOR1329_LOCUS11037	2355.7	0.145857	0.0871482	1.67367	0.0941956	0.405027	2460.95	-0.020921	0.0885736	-0.2362	0.813278	0.999783	2668.73	-0.169245	0.102082	-1.65794	0.0973298	0.327292
PCOR1329_LOCUS1104	446.307	0.231265	0.162104	1.42665	0.153682	0.4983	441.43	-0.0806709	0.124184	-0.649608	0.515945	0.999783	496.609	-0.312424	0.15124	-2.06575	0.0388518	0.202274
PCOR1329_LOCUS11041	293.51	0.000670518	0.164076	0.00408663	0.996739	0.999383	316.003	-0.087376	0.14558	-0.600193	0.548378	0.999783	325.442	-0.090094	0.14687	-0.613426	0.539595	0.766123
PCOR1329_LOCUS11042	3631.91	0.257811	0.135686	1.90005	0.0574266	0.328593	3614.26	-0.0414348	0.180072	-0.230101	0.818014	0.999783	4090.17	-0.301075	0.0973135	-3.09387	0.00197566	0.0376326
PCOR1329_LOCUS11043	31.8724	0.0313129	0.452002	0.0692761	0.94477	0.984229	35.7794	0.0407862	0.380756	0.107119	0.914695	NA	36.9589	0.00538578	0.420065	0.0128213	0.98977	0.996756
PCOR1329_LOCUS11045	112.969	0.216648	0.247096	0.876777	0.380608	0.71375	111.285	-0.109415	0.24927	-0.438942	0.660704	0.999783	124.431	-0.329246	0.252866	-1.30206	0.192897	0.466235
PCOR1329_LOCUS11046	2357.84	0.327704	0.119123	2.75098	0.0059418	0.109152	2639.51	0.352268	0.0747581	4.71211	2.45e-06	0.000548796	3019.43	0.0220209	0.123426	0.178413	0.858399	0.939938
PCOR1329_LOCUS11048	14101.1	0.243792	0.0793688	3.07164	0.00212889	0.0602265	14659.9	0.0684816	0.0613821	1.11566	0.264568	0.999783	16444.2	-0.177515	0.0824447	-2.15314	0.0313075	0.180806
PCOR1329_LOCUS11050	720.407	-0.0598047	0.121812	-0.490961	0.623454	0.857647	764.346	-0.186341	0.106661	-1.74704	0.0806303	0.78732	771.372	-0.128065	0.114915	-1.11444	0.265093	0.545817
PCOR1329_LOCUS11055	53.7025	-0.460741	0.339837	-1.35577	0.175172	0.524419	71.0763	0.105209	0.276896	0.379959	0.703976	0.999783	63.9948	0.566088	0.324787	1.74295	0.0813419	0.297512
PCOR1329_LOCUS11056	116.209	-0.585679	0.252348	-2.32092	0.0202914	0.204597	167.241	0.212125	0.203785	1.04093	0.29791	0.999783	144.626	0.790357	0.231089	3.42014	0.000625887	0.018319
PCOR1329_LOCUS11058	709.564	-0.13456	0.104166	-1.29179	0.19643	0.548777	817.528	-0.0164587	0.0914385	-0.179998	0.857154	0.999783	804.598	0.115636	0.103758	1.11449	0.265071	0.545817
PCOR1329_LOCUS1106	76.6591	-0.781376	0.34876	-2.24044	0.0250622	0.227035	109.226	0.0285743	0.262612	0.108808	0.913355	0.999783	88.3904	0.8021	0.325719	2.46255	0.0137952	0.116074
PCOR1329_LOCUS11060	199.947	0.0296081	0.177689	0.166629	0.867662	0.958111	212.242	-0.107917	0.163399	-0.660452	0.508964	0.999783	220.274	-0.139673	0.173742	-0.803912	0.421448	0.679999
PCOR1329_LOCUS11061	2449.93	0.0494522	0.0812178	0.608884	0.542601	0.814022	2640.73	-0.032196	0.0816603	-0.394267	0.693384	0.999783	2763.41	-0.0840834	0.0985429	-0.853267	0.393511	0.659233
PCOR1329_LOCUS11062	653.526	0.375814	0.119358	3.14861	0.00164048	0.0513987	688.646	0.247355	0.103317	2.39414	0.0166593	0.387321	806.623	-0.130284	0.119336	-1.09175	0.274945	0.556119
PCOR1329_LOCUS11063	805.453	-0.00456232	0.123891	-0.0368254	0.970624	0.991671	857.337	-0.129028	0.0942571	-1.36889	0.171034	0.971593	879.223	-0.127559	0.120695	-1.05687	0.29057	0.571423
PCOR1329_LOCUS11064	190.393	0.27445	0.229504	1.19584	0.231759	0.585663	190.937	0.0138776	0.203924	0.0680529	0.945744	0.999783	218.192	-0.260502	0.21179	-1.23	0.218696	0.49715
PCOR1329_LOCUS11065	95.7269	0.21936	0.272905	0.803795	0.421515	0.741935	95.5553	-0.0590666	0.278087	-0.212403	0.831792	0.999783	107.202	-0.281811	0.276286	-1.02	0.30773	0.587283
PCOR1329_LOCUS11066	943.059	0.0836758	0.129343	0.646927	0.517679	0.80102	1015.33	0.00713535	0.0872562	0.0817747	0.934826	0.999783	1078.42	-0.0785521	0.128803	-0.609862	0.541953	0.767982
PCOR1329_LOCUS11069	74.9961	-0.0342537	0.289834	-0.118184	0.905922	0.971302	107.208	0.624109	0.257567	2.42309	0.0153891	0.372637	109.526	0.657443	0.255653	2.57162	0.0101225	0.097934
PCOR1329_LOCUS1107	75.39	-0.284746	0.350714	-0.811905	0.416846	0.738725	94.0026	0.0461691	0.273631	0.168727	0.866011	0.999783	87.7183	0.325461	0.315381	1.03196	0.302089	0.582142
PCOR1329_LOCUS11070	1123.54	-0.00791584	0.113195	-0.0699312	0.944248	0.984229	1217.61	-0.0771196	0.0929049	-0.830091	0.406487	0.999783	1247.79	-0.0720942	0.115432	-0.624561	0.532259	0.761243
PCOR1329_LOCUS11073	1003.19	0.0434995	0.108003	0.402762	0.687123	0.8888	968.843	-0.372466	0.0875951	-4.25213	2.12e-05	0.00323028	1016.27	-0.418337	0.10648	-3.92878	8.54e-05	0.0047446
PCOR1329_LOCUS1108	684.453	-0.101826	0.130818	-0.778381	0.436344	0.751865	803.091	0.0568591	0.0935997	0.607471	0.543538	0.999783	796.403	0.154876	0.129066	1.19997	0.230149	0.510026
PCOR1329_LOCUS11081	18.5744	-1.01502	0.555389	-1.82759	0.0676117	NA	26.9852	-0.0394617	0.439194	-0.0898503	0.928406	NA	20.84	0.974142	0.554489	1.75683	0.0789471	NA
PCOR1329_LOCUS11082	63.134	-1.0749	0.300763	-3.57389	0.000351715	0.0201918	99.3003	0.118656	0.234523	0.505946	0.612895	0.999783	76.1761	1.19089	0.296328	4.01881	5.85e-05	0.00366167
PCOR1329_LOCUS11084	169.229	0.229115	0.202468	1.13161	0.257797	0.611405	168.96	-0.0612323	0.213795	-0.286407	0.774566	0.999783	189.26	-0.293517	0.21801	-1.34635	0.178191	0.447951
PCOR1329_LOCUS11085	433.606	-0.066363	0.125882	-0.527183	0.598066	0.842658	472.519	-0.112505	0.115605	-0.973186	0.330461	0.999783	475.033	-0.0491744	0.123035	-0.399679	0.689393	0.855921
PCOR1329_LOCUS11087	211.972	0.119664	0.17668	0.677294	0.49822	0.78974	229.486	0.0535709	0.162325	0.330023	0.741383	0.999783	246.377	-0.0682531	0.169143	-0.403522	0.686564	0.853991
PCOR1329_LOCUS11088	292.642	0.0207042	0.169396	0.122224	0.902722	0.97055	314.074	-0.0724501	0.144004	-0.503112	0.614886	0.999783	326.278	-0.0938343	0.153478	-0.611385	0.540945	0.767243
PCOR1329_LOCUS11089	527.156	0.341363	0.144291	2.36579	0.0179916	0.192454	553.804	0.207105	0.106967	1.93615	0.0528499	0.67181	642.616	-0.134872	0.138096	-0.976655	0.32874	0.606417
PCOR1329_LOCUS11090	491.359	-0.00507596	0.139153	-0.0364775	0.970902	0.991673	527.011	-0.0932551	0.108903	-0.85631	0.391826	0.999783	543.231	-0.0899855	0.13908	-0.647007	0.517628	0.751321
PCOR1329_LOCUS11092	2328.99	-0.00784827	0.0948113	-0.0827777	0.934028	0.981211	2673.84	0.0897986	0.0726925	1.23532	0.216711	0.999783	2742.42	0.0950779	0.0922218	1.03097	0.302555	0.582577
PCOR1329_LOCUS11093	1536.68	0.0930392	0.0905892	1.02704	0.304399	0.654207	1655.11	0.0113137	0.0873077	0.129585	0.896895	0.999783	1760.07	-0.0838778	0.10669	-0.786185	0.431759	0.688154
PCOR1329_LOCUS11095	198.491	-0.305487	0.225322	-1.35578	0.175169	0.524419	262.824	0.210665	0.186226	1.13123	0.257957	0.999783	246.377	0.513448	0.19866	2.58455	0.00975053	0.0959801
PCOR1329_LOCUS11096	9.27506	-0.436815	0.767759	-0.568949	0.569391	NA	13.5393	0.362245	0.645119	0.561517	0.574445	NA	12.3532	0.797778	0.713237	1.11853	0.263341	NA
PCOR1329_LOCUS1110	12048.9	-0.0384025	0.0628569	-0.610952	0.541232	0.813259	13404	-0.0277543	0.0654085	-0.424323	0.67133	0.999783	13610.8	0.00824445	0.0772673	0.1067	0.915027	0.966331
PCOR1329_LOCUS11101	329.813	0.16442	0.143648	1.1446	0.252373	0.606212	335.613	-0.0748095	0.13728	-0.544941	0.585794	0.999783	367.693	-0.241431	0.143557	-1.68177	0.092613	0.318458
PCOR1329_LOCUS11105	431.487	-0.129079	0.14576	-0.885559	0.375855	0.709825	498.807	0.00202271	0.123308	0.0164037	0.986912	0.999783	491.539	0.128648	0.125893	1.02188	0.306836	0.586643
PCOR1329_LOCUS11106	78.1698	0.115925	0.278079	0.416878	0.676768	0.883728	79.8476	-0.126487	0.276124	-0.458081	0.646894	0.999783	85.6872	-0.245204	0.271252	-0.903972	0.36601	0.636563
PCOR1329_LOCUS11107	1325.35	0.262745	0.125625	2.0915	0.0364835	0.267619	1402.43	0.139056	0.098375	1.41353	0.157501	0.953297	1582.59	-0.123961	0.107239	-1.15593	0.247708	0.528787
PCOR1329_LOCUS11108	914.14	0.241975	0.125538	1.92751	0.0539166	0.318924	882.676	-0.145632	0.0928241	-1.5689	0.116671	0.883334	997.406	-0.389077	0.122062	-3.18754	0.00143487	0.0311782
PCOR1329_LOCUS11109	115.894	0.396448	0.280875	1.41147	0.158105	0.504038	117.453	0.179594	0.229624	0.782124	0.434142	0.999783	139.767	-0.21399	0.248196	-0.862182	0.388588	0.655439
PCOR1329_LOCUS1111	390.314	-0.105391	0.133982	-0.786603	0.431514	0.748987	436.905	-0.0827111	0.117675	-0.702876	0.482133	0.999783	432.168	0.0197185	0.131905	0.14949	0.881167	0.951076
PCOR1329_LOCUS11110	323.364	0.101521	0.159826	0.635194	0.525302	0.804112	330.362	-0.124665	0.162071	-0.769204	0.441772	0.999783	353.973	-0.230463	0.177731	-1.2967	0.194735	0.46848
PCOR1329_LOCUS11111	2578.59	0.0896267	0.075589	1.18571	0.235736	0.590566	2799.6	0.0299298	0.0619754	0.48293	0.629145	0.999783	2971.19	-0.0622432	0.0760778	-0.818151	0.413271	0.673963
PCOR1329_LOCUS11114	59.2369	0.157692	0.313836	0.502466	0.61534	0.853273	61.8946	-0.0310274	0.299524	-0.103589	0.917495	0.999783	67.025	-0.189633	0.318209	-0.595938	0.551217	0.774468
PCOR1329_LOCUS11115	1584.53	-0.173634	0.109457	-1.58632	0.112667	0.436725	1890.04	0.0418343	0.0772749	0.541369	0.588253	0.999783	1833.96	0.211329	0.102357	2.06463	0.038958	0.202447
PCOR1329_LOCUS11117	518.219	0.0843319	0.180552	0.467079	0.640444	0.866591	544.282	-0.0619454	0.120829	-0.512669	0.608183	0.999783	578.827	-0.148615	0.175361	-0.847476	0.39673	0.661472
PCOR1329_LOCUS11118	50.8644	-0.626818	0.322665	-1.94263	0.0520613	0.314133	62.3683	-0.279714	0.303186	-0.922583	0.356224	0.999783	52.0074	0.344761	0.353741	0.974615	0.329751	0.607434
PCOR1329_LOCUS11119	68.1778	0.634767	0.318559	1.99262	0.0463031	0.296681	61.1154	0.108182	0.315388	0.343014	0.731588	0.999783	80.0476	-0.527323	0.294383	-1.79128	0.0732476	0.281568
PCOR1329_LOCUS11122	616.393	-0.133437	0.139524	-0.956368	0.338887	0.682376	755.266	0.151833	0.115011	1.32016	0.186781	0.985689	742.961	0.279728	0.117065	2.38952	0.0168705	0.129967
PCOR1329_LOCUS11123	128.773	0.190067	0.290956	0.65325	0.513595	0.798471	133.113	0.0151865	0.20699	0.0733681	0.941513	0.999783	147.526	-0.177451	0.284997	-0.622642	0.53352	0.762009
PCOR1329_LOCUS11127	192.919	-0.37187	0.200182	-1.85766	0.0632177	0.342418	229.272	-0.162778	0.160423	-1.01468	0.31026	0.999783	206.383	0.205614	0.205927	0.998477	0.318048	0.596772
PCOR1329_LOCUS11128	278.976	0.356371	0.200721	1.77545	0.075823	0.371588	273.953	0.0359991	0.169093	0.212895	0.831409	0.999783	322.302	-0.320098	0.192108	-1.66624	0.0956654	0.324169
PCOR1329_LOCUS1113	2202.51	0.170365	0.0818408	2.08166	0.0373731	0.269841	2409.63	0.13556	0.0780811	1.73614	0.0825389	0.79401	2629.79	-0.037285	0.0916908	-0.406639	0.684273	0.852889
PCOR1329_LOCUS11130	88.3603	0.15606	0.352669	0.442511	0.658119	0.874607	92.1242	-0.0278897	0.312864	-0.089143	0.928968	0.999783	100.144	-0.188786	0.288707	-0.653901	0.513176	0.748724
PCOR1329_LOCUS11132	1140.23	0.0345178	0.0969033	0.356208	0.721685	0.903942	1252.83	0.0121565	0.0823352	0.147647	0.882622	0.999783	1306.77	-0.0241935	0.093615	-0.258436	0.79607	0.910809
PCOR1329_LOCUS11133	2545.72	0.052437	0.0872704	0.600857	0.547935	0.816614	2745.76	-0.0244499	0.0722239	-0.338529	0.734964	0.999783	2880.23	-0.0792113	0.0902031	-0.878144	0.379866	0.648131
PCOR1329_LOCUS11134	1890.26	0.108334	0.0906016	1.19572	0.231805	0.585733	1978.23	-0.054508	0.0770142	-0.707766	0.479091	0.999783	2118.44	-0.164588	0.0824377	-1.99651	0.0458786	0.220198
PCOR1329_LOCUS11135	967.581	-0.123944	0.11553	-1.07284	0.283345	0.636444	1122.93	0.00669935	0.0828453	0.0808658	0.935549	0.999783	1106.24	0.127876	0.115332	1.10876	0.267532	0.548271
PCOR1329_LOCUS11136	3378.29	0.0177561	0.0927238	0.191494	0.848138	0.950622	3702.81	-0.0133232	0.0669794	-0.198915	0.842329	0.999783	3836.68	-0.0329292	0.0893288	-0.368629	0.712405	0.869097
PCOR1329_LOCUS11138	943.549	0.000587517	0.0986079	0.00595811	0.995246	0.998908	997.699	-0.136576	0.0948751	-1.43953	0.15	0.943958	1028.59	-0.139803	0.10992	-1.27186	0.203423	0.479321
PCOR1329_LOCUS11139	2496.32	0.255892	0.0800003	3.19864	0.0013808	0.0464011	2499.09	-0.0254344	0.0723754	-0.351424	0.725271	0.999783	2825.39	-0.283807	0.0873073	-3.25067	0.00115134	0.0273923
PCOR1329_LOCUS1114	280.743	0.103468	0.172786	0.598821	0.549292	0.817113	287.302	-0.137426	0.154523	-0.889357	0.373811	0.999783	306.412	-0.243745	0.16639	-1.4649	0.142948	0.399672
PCOR1329_LOCUS11140	1674.07	0.127308	0.0849819	1.49807	0.134116	0.47161	1778.85	0.00644798	0.0740872	0.0870323	0.930646	0.999783	1914	-0.123134	0.0891973	-1.38047	0.167441	0.434414
PCOR1329_LOCUS11141	598.569	0.122491	0.115629	1.05935	0.289441	0.640839	655.226	0.0915966	0.100422	0.91212	0.361706	0.999783	703.953	-0.0336417	0.114093	-0.294862	0.768099	0.897225
PCOR1329_LOCUS11142	1617.65	0.331705	0.108112	3.06816	0.00215378	0.0604644	1624.45	0.0651786	0.0921421	0.707371	0.479336	0.999783	1884.68	-0.267629	0.0879025	-3.04461	0.00232982	0.0416957
PCOR1329_LOCUS11143	28.7712	0.899792	0.559932	1.60697	0.108062	0.429306	30.6578	0.798668	0.488213	1.6359	0.10186	NA	41.4323	-0.10374	0.505958	-0.205037	0.837544	0.92962
PCOR1329_LOCUS11146	181.088	0.00591177	0.202928	0.0291323	0.976759	0.993556	199.79	-0.0201072	0.167602	-0.11997	0.904507	0.999783	205.364	-0.0278856	0.200257	-0.139249	0.889253	0.954962
PCOR1329_LOCUS11147	195.289	0.236887	0.25994	0.911314	0.36213	0.699563	195.565	-0.0376663	0.240942	-0.156329	0.875773	0.999783	220.332	-0.275318	0.242479	-1.13543	0.256196	0.536977
PCOR1329_LOCUS11148	255.402	0.155444	0.231279	0.672108	0.501515	0.791568	261.765	-0.063724	0.209354	-0.304383	0.760836	0.999783	285.721	-0.219673	0.199703	-1.1	0.271332	0.552484
PCOR1329_LOCUS11150	1074.17	0.121475	0.110003	1.10428	0.26947	0.623253	1151.81	0.0213235	0.0921091	0.231503	0.816924	0.999783	1234.57	-0.101359	0.119933	-0.845132	0.398037	0.662183
PCOR1329_LOCUS11152	30.6767	-0.362626	0.412397	-0.879314	0.379231	0.712442	39.1583	0.0583786	0.380708	0.153342	0.878128	NA	35.7115	0.418518	0.425635	0.983281	0.325469	0.603733
PCOR1329_LOCUS11153	31.6396	-0.249027	0.440677	-0.565101	0.572005	0.830566	41.0793	0.181141	0.354795	0.51055	0.609666	NA	38.8343	0.426591	0.411636	1.03633	0.300048	0.58012
PCOR1329_LOCUS11154	32.3634	-0.4542	0.400003	-1.13549	0.256169	0.609869	37.4006	-0.314816	0.370963	-0.848644	0.39608	NA	32.7062	0.136725	0.412518	0.33144	0.740312	0.883483
PCOR1329_LOCUS11155	217.195	-0.515213	0.204781	-2.51593	0.011872	0.15564	247.634	-0.422847	0.202504	-2.0881	0.0367891	0.568218	211.063	0.0906165	0.218303	0.415095	0.678072	0.849494
PCOR1329_LOCUS11156	199.093	-0.00719889	0.204763	-0.0351572	0.971954	0.992143	223.489	0.0191953	0.174069	0.110274	0.912192	0.999783	228.895	0.0232726	0.188727	0.123314	0.901859	0.961119
PCOR1329_LOCUS11157	257.936	0.150376	0.172402	0.872239	0.383078	0.715289	254.514	-0.177994	0.152125	-1.17005	0.241982	0.999783	278.441	-0.329589	0.16875	-1.95312	0.0508054	0.231907
PCOR1329_LOCUS11158	293.125	-0.524386	0.199397	-2.62986	0.00854205	0.132543	335.627	-0.401305	0.157426	-2.54917	0.0107978	0.30883	285.995	0.121192	0.17705	0.684504	0.493657	0.735026
PCOR1329_LOCUS1116	1042.82	0.0505779	0.0999486	0.506038	0.61283	0.851842	1108.57	-0.0721045	0.0848278	-0.850011	0.395319	0.999783	1160.89	-0.1253	0.101721	-1.23181	0.218021	0.496537
PCOR1329_LOCUS11160	3991.58	0.0565047	0.0955659	0.591264	0.554344	0.820403	4326.72	-0.00831775	0.0792177	-0.104999	0.916377	0.999783	4539.24	-0.067997	0.0854979	-0.795306	0.426436	0.684265
PCOR1329_LOCUS11161	2652.52	0.143991	0.102078	1.4106	0.158362	0.504093	2692.36	-0.105778	0.0758948	-1.39374	0.163396	0.961637	2924.16	-0.251926	0.0993655	-2.53534	0.0112338	0.103618
PCOR1329_LOCUS11162	1990.06	-0.0453283	0.0982309	-0.461446	0.644479	0.868446	2242.2	-0.000500428	0.0726487	-0.00688833	0.994504	0.999783	2269.17	0.0419167	0.096396	0.434839	0.663679	0.841848
PCOR1329_LOCUS11164	1054.32	0.0872053	0.0938627	0.929072	0.352852	0.692667	1186.37	0.130732	0.0825601	1.58348	0.113312	0.874973	1257.91	0.0410709	0.0919155	0.446833	0.654996	0.837015
PCOR1329_LOCUS11165	209.886	0.0470587	0.179871	0.261625	0.793611	0.932118	226.084	-0.0343809	0.168551	-0.203979	0.83837	0.999783	236.736	-0.0840967	0.180186	-0.466723	0.640698	0.829182
PCOR1329_LOCUS11167	197.902	-0.150302	0.202969	-0.740518	0.458985	0.765375	248.355	0.21991	0.159776	1.37637	0.168709	0.96851	244.611	0.367218	0.18916	1.94131	0.0522208	0.235249
PCOR1329_LOCUS11168	630.57	0.0247051	0.113754	0.21718	0.828068	0.943075	677.279	-0.0626764	0.0990869	-0.63254	0.527034	0.999783	704.308	-0.0895327	0.109813	-0.815317	0.414891	0.675339
PCOR1329_LOCUS11169	13.646	0.160356	0.618798	0.259142	0.795526	NA	13.754	-0.0755153	0.604864	-0.124847	0.900645	NA	15.1101	-0.239273	0.607227	-0.394042	0.69355	NA
PCOR1329_LOCUS1117	281.453	-0.276397	0.177045	-1.56117	0.118485	0.446401	350.171	0.0636778	0.160911	0.395734	0.692301	0.999783	328.125	0.336746	0.182068	1.84956	0.0643774	0.263084
PCOR1329_LOCUS11171	478.869	-0.0579812	0.123688	-0.46877	0.639234	0.865926	529.7	-0.0600093	0.11056	-0.542775	0.587285	0.999783	535.363	-0.00390107	0.121588	-0.0320844	0.974405	0.991089
PCOR1329_LOCUS11172	217.788	0.0592129	0.175222	0.337931	0.735415	0.909684	229.152	-0.0869895	0.156673	-0.555229	0.578738	0.999783	241.351	-0.148663	0.172407	-0.862283	0.388532	0.655369
PCOR1329_LOCUS11173	279.811	-0.00731674	0.16446	-0.0444895	0.964514	0.98974	305.204	-0.0445463	0.148136	-0.300712	0.763634	0.999783	314.203	-0.0411957	0.175836	-0.234285	0.814763	0.919446
PCOR1329_LOCUS11174	222.139	-0.45354	0.189103	-2.39837	0.016468	0.184211	294.351	0.0921647	0.167092	0.55158	0.581236	0.999783	262.383	0.542528	0.201148	2.69715	0.00699348	0.0795168
PCOR1329_LOCUS11176	328.836	-0.413152	0.157948	-2.61575	0.00890327	0.135003	391.513	-0.189928	0.136866	-1.38769	0.16523	0.964358	348.322	0.219085	0.149174	1.46866	0.141925	0.398089
PCOR1329_LOCUS11177	164.647	-0.461232	0.21393	-2.156	0.0310839	0.250581	186.771	-0.381506	0.200281	-1.90486	0.0567987	0.689217	162.006	0.0758579	0.231025	0.328353	0.742645	0.884529
PCOR1329_LOCUS11179	159.139	-0.104112	0.221193	-0.470685	0.637866	0.865086	177.912	-0.0788374	0.191	-0.412762	0.679781	0.999783	176.434	0.0221358	0.214114	0.103383	0.917659	0.967253
PCOR1329_LOCUS1118	694.314	0.124794	0.122728	1.01683	0.309233	0.658097	735.522	-0.00677049	0.0958042	-0.0706701	0.94366	0.999783	789.854	-0.134836	0.122121	-1.10412	0.269542	0.55024
PCOR1329_LOCUS11182	29.7245	-0.0181811	0.454023	-0.0400445	0.968058	0.990943	28.8351	-0.400023	0.424309	-0.942765	0.345801	NA	29.8602	-0.385901	0.470975	-0.819367	0.412577	NA
PCOR1329_LOCUS11183	29.7008	-1.24961	0.437794	-2.85432	0.00431286	0.091873	40.8342	-0.389645	0.359111	-1.08503	0.27791	NA	28.2826	0.858351	0.446116	1.92405	0.054348	NA
PCOR1329_LOCUS11186	2073.13	-0.00698802	0.0959351	-0.0728411	0.941933	0.98393	1685.94	-1.11255	0.0774563	-14.3635	8.76e-47	9.76e-43	1727.41	-1.10841	0.0966332	-11.4703	1.86e-30	1.73e-26
PCOR1329_LOCUS11187	79.3695	1.131	0.316946	3.56844	0.000359117	0.0203937	72.6742	0.724771	0.32001	2.26484	0.0235226	0.462451	109.113	-0.406349	0.279694	-1.45283	0.14627	0.404149
PCOR1329_LOCUS11188	2620.57	0.030994	0.0791287	0.391691	0.695286	0.892774	2867.33	-0.0067765	0.0684127	-0.0990532	0.921096	0.999783	2981.92	-0.0405441	0.072738	-0.557399	0.577255	0.790748
PCOR1329_LOCUS11190	520.35	0.0830152	0.132215	0.627882	0.530081	0.807001	546.223	-0.0673873	0.128596	-0.524023	0.600263	0.999783	580.47	-0.153361	0.135351	-1.13306	0.257188	0.537813
PCOR1329_LOCUS11191	869.093	0.103722	0.103791	0.999342	0.317629	0.665548	919.912	-0.0272478	0.0880646	-0.309407	0.757012	0.999783	982.617	-0.133381	0.102741	-1.29823	0.194208	0.467846
PCOR1329_LOCUS11192	221.071	0.302142	0.170546	1.77162	0.0764585	0.373001	220.145	0.0189211	0.170658	0.110872	0.911718	0.999783	253.707	-0.286692	0.175426	-1.63427	0.102203	0.335723
PCOR1329_LOCUS11193	107.729	-1.00109	1.41104	-0.709471	0.478032	0.777249	101.704	-1.83716	1.51023	-1.21648	0.223804	0.999783	63.8468	-0.836917	1.22296	-0.684339	0.493761	0.735046
PCOR1329_LOCUS11194	2111.23	0.185909	0.0845332	2.19924	0.027861	0.238172	2221.31	0.0407882	0.0750597	0.54341	0.586848	0.999783	2441.93	-0.147219	0.0769329	-1.9136	0.055671	0.242865
PCOR1329_LOCUS11195	115.975	-0.311963	0.253228	-1.23195	0.217969	0.572209	125.66	-0.363155	0.217642	-1.66859	0.0951992	0.830093	115.696	-0.0585187	0.270795	-0.2161	0.82891	0.925581
PCOR1329_LOCUS11196	1363.61	-0.183387	0.131369	-1.39596	0.162726	0.508703	1592.14	-0.0226858	0.100953	-0.224717	0.822199	0.999783	1542.33	0.157711	0.139954	1.12688	0.259795	0.540568
PCOR1329_LOCUS11197	180.379	0.0829796	0.245246	0.338353	0.735097	0.909626	191.028	-0.0281389	0.224869	-0.125134	0.900417	0.999783	203.809	-0.115585	0.257006	-0.449736	0.6529	0.83567
PCOR1329_LOCUS11198	209.377	0.0691804	0.189872	0.364353	0.715595	0.901567	200.499	-0.35745	0.167231	-2.13746	0.0325605	0.541046	212.997	-0.431079	0.193233	-2.23088	0.0256892	0.161842
PCOR1329_LOCUS11199	120.542	0.326978	0.262679	1.24478	0.213213	0.566809	107.357	-0.276765	0.258069	-1.07245	0.28352	0.999783	126.987	-0.606704	0.266078	-2.28018	0.0225973	0.150604
PCOR1329_LOCUS11200	3241.86	0.17998	0.0899185	2.00159	0.0453288	0.293624	3381.31	0.0109019	0.0754926	0.144411	0.885176	0.999783	3712.02	-0.170904	0.0791215	-2.16003	0.0307707	0.178972
PCOR1329_LOCUS11201	991.362	0.010344	0.0929462	0.11129	0.911386	0.973266	1065.63	-0.0791321	0.10013	-0.790295	0.429355	0.999783	1101.57	-0.0922493	0.113622	-0.811894	0.416852	0.676853
PCOR1329_LOCUS11203	147.026	0.277736	0.230142	1.2068	0.227508	0.581892	162.113	0.243949	0.183149	1.33197	0.18287	0.984179	182.102	-0.0363792	0.21491	-0.169276	0.865579	0.943381
PCOR1329_LOCUS11205	2690.38	0.0173925	0.0732267	0.237516	0.812257	0.937395	3031.14	0.0640423	0.0645054	0.99282	0.320798	0.999783	3137.21	0.0438619	0.0770307	0.569408	0.569079	0.785586
PCOR1329_LOCUS11209	1374.98	-0.193544	0.0914526	-2.11633	0.0343171	0.260887	1673.31	0.0795941	0.0799507	0.99554	0.319473	0.999783	1614.47	0.270121	0.0952183	2.83686	0.00455599	0.0618676
PCOR1329_LOCUS11211	124.905	-0.0715482	0.231145	-0.309538	0.756913	0.91836	142.285	0.00929505	0.208286	0.0446263	0.964405	0.999783	142.542	0.0767579	0.201483	0.380965	0.703229	0.864257
PCOR1329_LOCUS11213	768.395	0.13837	0.1001	1.38232	0.166872	0.513339	801.53	-0.0322233	0.0917852	-0.351073	0.725533	0.999783	867.502	-0.172996	0.0984627	-1.75697	0.0789228	0.292854
PCOR1329_LOCUS11214	836.42	-0.341375	0.155162	-2.20011	0.0277989	0.237856	939.319	-0.296175	0.124096	-2.38667	0.0170019	0.39218	855.658	0.0434604	0.154145	0.281945	0.777986	0.902222
PCOR1329_LOCUS11216	1809.02	0.288263	0.122379	2.35549	0.0184984	0.195222	1756	-0.0778521	0.0781964	-0.995596	0.319446	0.999783	2015.16	-0.367977	0.123838	-2.97143	0.00296412	0.0481664
PCOR1329_LOCUS1122	34.3727	-0.612438	0.396794	-1.54347	0.122718	0.452664	40.8922	-0.373188	0.354236	-1.0535	0.292112	NA	33.883	0.237766	0.396891	0.599073	0.549124	0.772812
PCOR1329_LOCUS11220	743.374	-0.0521849	0.108286	-0.481919	0.629863	0.861339	844.728	0.0167504	0.0947419	0.176801	0.859665	0.999783	852.846	0.0664224	0.111353	0.596503	0.550839	0.774241
PCOR1329_LOCUS11221	350.2	0.188016	0.139766	1.34522	0.178554	0.527897	368.635	0.0417666	0.126639	0.329809	0.741545	0.999783	405.206	-0.148601	0.137485	-1.08085	0.279763	0.561035
PCOR1329_LOCUS11222	508.721	0.328566	0.130458	2.51855	0.0117839	0.155233	513.688	0.0803131	0.126476	0.635007	0.525424	0.999783	594.828	-0.250921	0.131345	-1.9104	0.0560817	0.243753
PCOR1329_LOCUS11224	6296.62	-0.145241	0.0735201	-1.97552	0.0482089	0.302126	7587.36	0.0985288	0.0659888	1.49311	0.135407	0.917765	7445.38	0.240852	0.07886	3.05418	0.00225679	0.0407808
PCOR1329_LOCUS11228	2234.45	-0.09164	0.0864178	-1.06043	0.288949	0.640384	2574.5	0.018812	0.0647329	0.29061	0.771349	0.999783	2565.81	0.107744	0.085659	1.25782	0.208456	0.484633
PCOR1329_LOCUS1123	35.653	-0.300558	0.383071	-0.7846	0.432688	0.749428	40.2758	-0.251423	0.357741	-0.702806	0.482177	NA	37.0801	0.0472222	0.390814	0.120831	0.903825	0.961772
PCOR1329_LOCUS11231	60.3122	-0.413377	0.3037	-1.36113	0.173471	0.522248	68.023	-0.365833	0.28619	-1.27829	0.201148	0.994536	59.7112	0.044833	0.325593	0.137697	0.89048	0.955556
PCOR1329_LOCUS11232	56.7849	-0.329909	0.360742	-0.914531	0.360438	0.698265	60.181	-0.441272	0.296648	-1.48753	0.136876	0.920063	55.1662	-0.117565	0.366824	-0.320495	0.748593	0.887212
PCOR1329_LOCUS11233	574.421	-0.129948	0.125893	-1.03221	0.301973	0.651548	675.605	0.0384647	0.0993589	0.387129	0.698661	0.999783	663.978	0.164849	0.123479	1.33503	0.181867	0.452453
PCOR1329_LOCUS11234	532.886	-0.7265	0.1266	-5.73854	9.55e-09	6.84e-06	727.611	-0.035173	0.0957469	-0.367354	0.713355	0.999783	598.11	0.687854	0.122951	5.59455	2.21e-08	7.63e-06
PCOR1329_LOCUS11235	63.0634	-0.943033	0.301082	-3.13215	0.00173531	0.053068	88.6248	-0.107286	0.243724	-0.440196	0.659795	0.999783	68.3469	0.831427	0.301512	2.75752	0.00582413	0.0714016
PCOR1329_LOCUS11236	2609.82	0.125304	0.0911777	1.37429	0.169353	0.516564	2819.29	0.0550665	0.0847912	0.649436	0.516057	0.999783	3032.49	-0.0729337	0.107677	-0.677339	0.498191	0.738372
PCOR1329_LOCUS11237	72.5565	0.444247	0.365234	1.21634	0.223857	0.578188	66.2874	-0.0568477	0.318938	-0.17824	0.858534	0.999783	81.177	-0.498834	0.306086	-1.62972	0.103161	0.337697
PCOR1329_LOCUS11238	776.217	-0.488917	0.187294	-2.61042	0.00904311	0.135986	1023.38	0.0498207	0.105746	0.471137	0.637543	0.999783	902.068	0.532697	0.179984	2.9597	0.0030794	0.0492376
PCOR1329_LOCUS11239	2633.49	0.0558219	0.0864901	0.645413	0.518659	0.80123	2785.33	-0.0807706	0.0745489	-1.08346	0.278605	0.999783	2924.96	-0.138836	0.0726933	-1.90988	0.0561485	0.243895
PCOR1329_LOCUS1124	1759.94	-0.0117759	0.114431	-0.102909	0.918035	0.975581	1969.61	0.0123284	0.0823931	0.149629	0.881057	0.999783	2015.64	0.0209931	0.113232	0.185399	0.852916	0.937266
PCOR1329_LOCUS11240	387.003	0.228605	0.156019	1.46523	0.142857	0.482744	401.92	0.047706	0.133715	0.356774	0.721261	0.999783	448.437	-0.18318	0.145984	-1.2548	0.209553	0.485768
PCOR1329_LOCUS11241	19.0204	-0.0224813	0.618856	-0.0363271	0.971022	NA	22.3336	0.16504	0.476089	0.346657	0.728849	NA	23.0832	0.192998	0.57045	0.338326	0.735118	NA
PCOR1329_LOCUS11242	705.26	-0.208898	0.109068	-1.9153	0.0554545	0.323065	767.568	-0.261486	0.0938161	-2.78722	0.00531626	0.19884	733.267	-0.0550501	0.111095	-0.495522	0.620231	0.816808
PCOR1329_LOCUS11246	1820.1	0.0117548	0.0987327	0.119057	0.90523	0.97107	1923.16	-0.131091	0.0789392	-1.66066	0.0967819	0.834704	1987.73	-0.144506	0.0983089	-1.46991	0.141585	0.397558
PCOR1329_LOCUS11250	24.6969	-0.022291	0.475555	-0.0468737	0.962614	0.989418	31.2219	0.322615	0.418098	0.771625	0.440336	NA	31.818	0.340819	0.423817	0.804166	0.421301	0.679944
PCOR1329_LOCUS11252	1164.58	0.257248	0.0998551	2.57621	0.00998901	0.142575	1135.38	-0.102222	0.0963969	-1.06043	0.28895	0.999783	1288.18	-0.361882	0.106144	-3.40935	0.00065117	0.018806
PCOR1329_LOCUS11253	2089.64	0.0865672	0.086946	0.995643	0.319424	0.667123	2157.27	-0.117278	0.0685568	-1.71067	0.0871413	0.811315	2293.91	-0.205943	0.0862503	-2.38774	0.0169523	0.130265
PCOR1329_LOCUS11258	1124.36	-0.195926	0.114233	-1.71514	0.0863193	0.391826	1309.66	-0.0410403	0.106621	-0.38492	0.700297	0.999783	1262.83	0.150573	0.135251	1.11328	0.265587	0.54639
PCOR1329_LOCUS11261	281.53	0.246062	0.248422	0.9905	0.32193	0.669478	271.762	-0.133425	0.202465	-0.659	0.509896	0.999783	308.186	-0.381444	0.244726	-1.55866	0.119077	0.363475
PCOR1329_LOCUS11264	578.598	0.0789001	0.113366	0.695978	0.486442	0.782575	590.022	-0.166111	0.109705	-1.51415	0.129987	0.909636	625.189	-0.247608	0.115549	-2.14288	0.0321227	0.183076
PCOR1329_LOCUS11266	4445.93	0.0826356	0.0822949	1.00414	0.315311	0.663324	4789.33	0.00220763	0.0701629	0.0314644	0.974899	0.999783	5075.28	-0.0828167	0.0843114	-0.982272	0.325966	0.604098
PCOR1329_LOCUS11269	1212.5	-0.0604593	0.096788	-0.624657	0.532196	0.808205	1330.6	-0.0880802	0.0878102	-1.00307	0.315825	0.999783	1340.8	-0.0301121	0.0910369	-0.330768	0.740819	0.883539
PCOR1329_LOCUS11270	783.773	0.193333	0.146993	1.31526	0.188423	0.539699	831.735	0.0774226	0.102092	0.758361	0.448235	0.999783	917.907	-0.115734	0.138624	-0.834872	0.40379	0.666364
PCOR1329_LOCUS11273	357.657	-0.142886	0.143892	-0.993009	0.320705	0.668255	469.514	0.330377	0.133482	2.47506	0.0133214	0.345611	462.579	0.470563	0.140122	3.35825	0.00078439	0.0212489
PCOR1329_LOCUS11275	226.042	-0.0564223	0.160051	-0.352527	0.724443	0.905133	265.389	0.113129	0.14939	0.757271	0.448887	0.999783	268.26	0.166425	0.161566	1.03007	0.302976	0.582978
PCOR1329_LOCUS11276	1364.92	-0.143503	0.129841	-1.10522	0.269062	0.622666	1646.27	0.0991284	0.0791608	1.25224	0.210482	0.999783	1614.18	0.238788	0.12539	1.90435	0.0568641	0.245651
PCOR1329_LOCUS11279	238.109	0.430452	0.198897	2.1642	0.0304494	0.248432	229.015	0.0628902	0.172994	0.36354	0.716201	0.999783	277.34	-0.367595	0.194892	-1.88615	0.0592747	0.251371
PCOR1329_LOCUS1128	1088.47	0.249147	0.100427	2.48087	0.0131062	0.163605	1127.87	0.0664057	0.0881922	0.752965	0.451471	0.999783	1269.36	-0.184199	0.0922891	-1.99589	0.0459454	0.220224
PCOR1329_LOCUS11282	664.271	0.00257924	0.113309	0.022763	0.981839	0.99498	736.021	-0.00169942	0.0981469	-0.0173151	0.986185	0.999783	756.477	-0.00779487	0.111251	-0.0700656	0.944141	0.978626
PCOR1329_LOCUS11283	170.045	-0.281797	0.204008	-1.3813	0.167186	0.513802	216.198	0.119767	0.178223	0.672009	0.501578	0.999783	202.95	0.397464	0.191378	2.07686	0.0378147	0.199761
PCOR1329_LOCUS11284	1030.33	0.00454437	0.107299	0.0423524	0.966218	0.990187	1163.71	0.0569532	0.0833077	0.683649	0.494197	0.999783	1197.93	0.0487999	0.104641	0.466354	0.640962	0.829299
PCOR1329_LOCUS11285	164.716	0.372095	0.190165	1.9567	0.0503827	0.309347	156.248	-0.0468511	0.184935	-0.253338	0.800007	0.999783	185.447	-0.421109	0.185614	-2.26874	0.023284	0.153101
PCOR1329_LOCUS11286	22.7536	0.0167789	0.58885	0.0284944	0.977268	0.993697	19.3795	-0.925392	0.568286	-1.62839	0.103442	NA	19.7144	-0.946946	0.598108	-1.58324	0.113368	NA
PCOR1329_LOCUS11287	87.3652	-0.185671	0.258298	-0.718827	0.472247	0.773554	99.3153	-0.100965	0.23213	-0.434952	0.663597	0.999783	96.2026	0.082897	0.253768	0.326664	0.743922	0.885099
PCOR1329_LOCUS11288	11.3902	-0.542285	0.82552	-0.656901	0.511245	NA	-	-	-	-	-	-	10.064	-0.181732	0.871045	-0.208637	0.834731	NA
PCOR1329_LOCUS11289	755.959	-0.246209	0.122273	-2.0136	0.0440516	0.290367	904.664	-0.0197313	0.0938147	-0.210322	0.833417	0.999783	855.767	0.223348	0.11788	1.8947	0.0581319	0.248816
PCOR1329_LOCUS1129	2072.66	0.0939596	0.0965615	0.973054	0.330526	0.675954	2129.42	-0.124308	0.0754663	-1.6472	0.0995178	0.841519	2270.81	-0.219836	0.0916313	-2.39914	0.0164337	0.128058
PCOR1329_LOCUS11292	142.8	-0.417635	0.201328	-2.0744	0.0380422	0.272181	183.005	0.0269427	0.169616	0.158845	0.873791	0.999783	164.626	0.441707	0.193931	2.27765	0.0227476	0.151058
PCOR1329_LOCUS11293	491.159	-0.417074	0.15713	-2.65433	0.00794666	0.127478	654.671	0.136666	0.111542	1.22524	0.220484	0.999783	590.918	0.546588	0.140846	3.88075	0.000104134	0.00544222
PCOR1329_LOCUS11294	675.485	0.122251	0.153514	0.79635	0.425828	0.744744	714.822	-0.00400169	0.1131	-0.0353819	0.971775	0.999783	769.581	-0.128571	0.161165	-0.797764	0.425008	0.682963
PCOR1329_LOCUS11295	227.242	0.00858172	0.164587	0.0521408	0.958417	0.988089	243.177	-0.088992	0.15817	-0.562633	0.573685	0.999783	251.446	-0.100617	0.169718	-0.592848	0.553283	0.775754
PCOR1329_LOCUS11296	123.562	-0.335722	0.23576	-1.424	0.154446	0.499345	161.545	0.147302	0.18609	0.791564	0.428615	0.999783	149.191	0.478008	0.220997	2.16296	0.0305446	0.178303
PCOR1329_LOCUS113	305.617	-0.056696	0.163137	-0.347536	0.728189	0.906749	340.008	-0.0391491	0.143357	-0.273088	0.784785	0.999783	343.573	0.0155718	0.148871	0.104599	0.916694	0.967006
PCOR1329_LOCUS1130	309.813	0.156557	0.153963	1.01685	0.309226	0.658097	334.506	0.090673	0.134371	0.674794	0.499806	0.999783	364.318	-0.0675754	0.146024	-0.462769	0.64353	0.830443
PCOR1329_LOCUS11301	8.97345	0.154237	0.783008	0.19698	0.843844	NA	8.68526	-0.247563	0.806647	-0.306903	0.758917	NA	-	-	-	-	-	-
PCOR1329_LOCUS11302	515.791	0.35086	0.170644	2.0561	0.0397734	0.277333	479.628	-0.13075	0.137281	-0.952429	0.340879	0.999783	566.67	-0.480067	0.147509	-3.25449	0.00113595	0.0271653
PCOR1329_LOCUS11303	577.342	0.0223046	0.143897	0.155004	0.876818	0.961517	628.877	-0.019013	0.107525	-0.176824	0.859647	0.999783	653.62	-0.0441008	0.136695	-0.322622	0.746981	0.886442
PCOR1329_LOCUS11304	749.427	0.314506	0.131539	2.39097	0.0168038	0.186153	721.806	-0.0676543	0.106413	-0.63577	0.524926	0.999783	837.809	-0.383682	0.127164	-3.01722	0.00255102	0.0439792
PCOR1329_LOCUS11308	642.895	0.130057	0.129326	1.00565	0.314585	0.66276	669.2	-0.0409555	0.108088	-0.378908	0.704756	0.999783	723.646	-0.173312	0.128218	-1.3517	0.17647	0.44577
PCOR1329_LOCUS11309	1707.89	0.00834971	0.0890989	0.0937128	0.925337	0.978406	1902.16	0.0193237	0.0736683	0.262307	0.793085	0.999783	1960.81	0.00824487	0.0893163	0.0923109	0.926451	0.970431
PCOR1329_LOCUS11312	98.0138	1.06617	3.32735	0.320426	0.748645	0.91518	-	-	-	-	-	-	-	-	-	-	-	-
PCOR1329_LOCUS11318	2095.58	-0.00514951	0.0849075	-0.0606484	0.951639	0.986134	2310.33	-0.0192274	0.0747985	-0.257055	0.797136	0.999783	2374.87	-0.0162658	0.0802573	-0.20267	0.839393	0.930459
PCOR1329_LOCUS11319	524.298	-0.281619	0.148989	-1.8902	0.0587318	0.332131	656.862	0.0791146	0.103809	0.762115	0.445991	0.999783	616.029	0.356877	0.146502	2.43599	0.0148511	0.12123
PCOR1329_LOCUS1132	945.94	0.0614938	0.103383	0.594816	0.551966	0.818976	1071.96	0.120055	0.0848528	1.41487	0.157108	0.952309	1125.06	0.0563082	0.104304	0.539846	0.589303	0.798575
PCOR1329_LOCUS11323	179.719	0.413556	0.31422	1.31613	0.18813	0.539287	165.441	-0.0924397	0.269471	-0.343042	0.731567	0.999783	199.697	-0.507939	0.304578	-1.66768	0.0953794	0.323753
PCOR1329_LOCUS11325	12.8763	0.506205	0.698706	0.72449	0.468765	NA	13.781	0.411272	0.669937	0.613896	0.539284	NA	16.7522	-0.0987604	0.617138	-0.16003	0.872858	NA
PCOR1329_LOCUS11329	16.0616	-1.41987	0.647902	-2.19149	0.0284161	NA	26.6157	0.0719123	0.450372	0.159673	0.873139	NA	18.8362	1.47711	0.599044	2.46578	0.0136717	NA
PCOR1329_LOCUS11330	28.3849	-0.857237	0.431519	-1.98656	0.0469713	0.298119	35.2194	-0.459047	0.375968	-1.22097	0.222096	NA	26.7306	0.398136	0.453142	0.878611	0.379612	NA
PCOR1329_LOCUS11332	53.9297	0.555076	0.370988	1.49621	0.134599	0.472267	50.7468	0.127173	0.330584	0.384692	0.700465	0.999783	64.0779	-0.42823	0.330008	-1.29763	0.194413	0.468172
PCOR1329_LOCUS11334	878.365	-0.0665919	0.112356	-0.592685	0.553392	0.819725	994.394	-0.00838495	0.0887438	-0.0944849	0.924724	0.999783	998.554	0.0554312	0.116299	0.476628	0.633627	0.824663
PCOR1329_LOCUS11336	38.4352	0.0627124	0.388628	0.161369	0.871803	0.959693	49.1816	0.464156	0.337949	1.37345	0.169613	0.969446	51.8116	0.400062	0.359368	1.11324	0.265607	0.54639
PCOR1329_LOCUS11337	201.179	0.521825	0.220125	2.37059	0.0177597	0.191185	185.667	0.046826	0.175408	0.266956	0.789503	0.999783	232.585	-0.476749	0.207333	-2.29944	0.02148	0.146459
PCOR1329_LOCUS11338	490.498	0.213171	0.138268	1.54172	0.123143	0.453376	504.103	0.00834194	0.118744	0.0702513	0.943994	0.999783	561.585	-0.204935	0.122726	-1.66986	0.0949473	0.322993
PCOR1329_LOCUS11339	1016.9	0.0324225	0.116037	0.279415	0.779927	0.927134	1139.41	0.060009	0.0907508	0.661251	0.508451	0.999783	1183.7	0.0235266	0.104957	0.224155	0.822636	0.922697
PCOR1329_LOCUS11341	12.5319	-0.731123	0.639195	-1.14382	0.252699	NA	17.0542	-0.0639268	0.558311	-0.1145	0.908841	NA	13.9874	0.667309	0.646115	1.0328	0.301697	NA
PCOR1329_LOCUS11342	409.679	0.00152646	0.145107	0.0105196	0.991607	0.997653	447.415	-0.0472061	0.140953	-0.334906	0.737696	0.999783	459.699	-0.0507198	0.15962	-0.317755	0.750671	0.88856
PCOR1329_LOCUS11343	87.4409	-0.0863498	0.27502	-0.313977	0.753539	0.917287	81.9005	-0.61697	0.259385	-2.37859	0.017379	0.393976	82.1175	-0.532362	0.277081	-1.92132	0.0546908	0.240597
PCOR1329_LOCUS11344	52.0999	-0.402816	0.360443	-1.11756	0.263756	0.618013	67.3384	0.0632629	0.280267	0.225724	0.821416	0.999783	60.693	0.458799	0.34257	1.33929	0.180478	0.450957
PCOR1329_LOCUS11345	393.078	0.157311	0.180696	0.870584	0.383982	0.716196	382.21	-0.218309	0.153114	-1.42579	0.153929	0.947852	419.212	-0.373811	0.151042	-2.47488	0.0133279	0.113817
PCOR1329_LOCUS11347	650.166	-0.104374	0.114917	-0.90826	0.363741	0.700861	726.182	-0.0840032	0.0991961	-0.846839	0.397085	0.999783	719.681	0.0177061	0.11911	0.148654	0.881827	0.951378
PCOR1329_LOCUS11348	71.6621	-0.338721	0.283542	-1.19461	0.232241	0.586317	85.7414	-0.0903272	0.263347	-0.342997	0.731601	0.999783	79.0312	0.24522	0.291454	0.841368	0.400142	0.664028
PCOR1329_LOCUS11349	3036.12	-0.159766	0.0797215	-2.00406	0.0450639	0.292866	3594.36	0.0337378	0.0614412	0.549108	0.582931	0.999783	3505.17	0.190563	0.0782165	2.43636	0.014836	0.121171
PCOR1329_LOCUS1135	1442.32	-0.0516204	0.126379	-0.408458	0.682938	0.8865	1601.87	-0.048688	0.0840641	-0.579177	0.56247	0.999783	1616.5	-0.00123974	0.118148	-0.0104931	0.991628	0.996977
PCOR1329_LOCUS11350	422.546	-0.263001	0.174295	-1.50894	0.131314	0.467724	496.279	-0.0876047	0.123033	-0.712044	0.476438	0.999783	465.593	0.169436	0.162088	1.04533	0.29587	0.576698
PCOR1329_LOCUS11351	29.1271	-2.91008	0.801775	-3.62955	0.000283919	0.0174009	47.2289	-0.600934	1.3261	-0.45316	0.650434	NA	23.1519	2.31372	0.773572	2.99095	0.00278109	NA
PCOR1329_LOCUS11352	524.716	-0.103808	0.123023	-0.843809	0.398776	0.727073	599.238	-0.0192828	0.102457	-0.188204	0.850717	0.999783	593.978	0.0812364	0.121221	0.670149	0.502763	0.74184
PCOR1329_LOCUS11353	199.446	-0.440012	0.229222	-1.91959	0.0549097	0.321828	251.421	-0.04313	0.182514	-0.236311	0.813192	0.999783	223.205	0.389379	0.201346	1.93388	0.0531274	0.237285
PCOR1329_LOCUS11354	731.127	-0.280401	0.163564	-1.71432	0.0864707	0.391826	930.683	0.125986	0.10047	1.25397	0.209853	0.999783	874.675	0.400895	0.153285	2.61535	0.00891356	0.0913007
PCOR1329_LOCUS11356	5994.64	0.0766838	0.0719685	1.06552	0.286641	0.638942	6303.91	-0.0738144	0.0707237	-1.0437	0.296624	0.999783	6669.99	-0.153596	0.0886576	-1.73247	0.0831904	0.300866
PCOR1329_LOCUS11358	2310.8	-0.117869	0.07456	-1.58086	0.113911	0.438314	2602.09	-0.068413	0.0774529	-0.883285	0.377082	0.999783	2570.89	0.046032	0.0914648	0.503275	0.614771	0.813601
PCOR1329_LOCUS11359	3512.04	0.087718	0.0782022	1.12168	0.261997	0.615908	3551.45	-0.180017	0.0644791	-2.79186	0.00524059	0.197335	3777.85	-0.270265	0.0751506	-3.59631	0.00032276	0.011793
PCOR1329_LOCUS1136	843.884	-0.385991	0.196094	-1.9684	0.0490225	0.304965	1089.84	0.0749847	0.104387	0.718337	0.47255	0.999783	990.998	0.456109	0.185991	2.45232	0.0141939	0.118188
PCOR1329_LOCUS11360	727.481	-0.0297509	0.106304	-0.279865	0.779581	0.927006	820.779	0.0200405	0.0983608	0.203745	0.838553	0.999783	835.544	0.0473227	0.108786	0.435009	0.663556	0.841848
PCOR1329_LOCUS11361	3019.36	0.0198625	0.110095	0.180413	0.856829	0.953741	3325.22	0.00332924	0.0959577	0.0346949	0.972323	0.999783	3447.74	-0.0191419	0.114961	-0.166508	0.867757	0.944424
PCOR1329_LOCUS11362	472.074	0.0721943	0.147173	0.490541	0.623751	0.857732	559.385	0.248143	0.124865	1.9873	0.0468895	0.639297	587.679	0.172486	0.13915	1.23957	0.215136	0.493569
PCOR1329_LOCUS11365	2311.12	-0.0373755	0.116675	-0.320338	0.748712	0.915206	2583.49	-0.0160017	0.0787859	-0.203104	0.839054	0.999783	2621.86	0.019323	0.124567	0.155121	0.876726	0.948727
PCOR1329_LOCUS11368	119.562	0.465462	0.287259	1.62036	0.105155	0.424647	124.69	0.328421	0.251646	1.30509	0.191863	0.990022	150.971	-0.138769	0.279454	-0.496571	0.619492	0.816203
PCOR1329_LOCUS11369	1212.56	-0.185471	0.134792	-1.37598	0.168829	0.516032	1493.41	0.128163	0.0759202	1.68813	0.091387	0.819924	1450.22	0.310453	0.132168	2.34893	0.0188274	0.137335
PCOR1329_LOCUS1137	401.412	0.0268921	0.133711	0.20112	0.840604	0.947897	414.183	-0.180761	0.123862	-1.45937	0.144464	0.933975	431.173	-0.210281	0.133534	-1.57475	0.115315	0.357172
PCOR1329_LOCUS11370	650.177	0.0441373	0.139509	0.316376	0.751717	0.916597	704.774	-0.0236474	0.110816	-0.213393	0.831021	0.999783	735.173	-0.0722012	0.125643	-0.574655	0.565525	0.783494
PCOR1329_LOCUS11371	16.9694	-0.796273	0.597899	-1.33179	0.18293	NA	24.9789	0.158845	0.469228	0.338525	0.734968	NA	20.8716	0.960117	0.569946	1.68458	0.0920703	NA
PCOR1329_LOCUS11374	1138.68	-0.0282311	0.100142	-0.281911	0.778012	0.926518	1230.52	-0.102663	0.0829877	-1.23708	0.216057	0.999783	1253.06	-0.0775424	0.10113	-0.766763	0.443223	0.696685
PCOR1329_LOCUS11376	172.706	-0.393185	0.232546	-1.69079	0.0908777	0.399385	229.23	0.135459	0.173343	0.781447	0.43454	0.999783	208.131	0.526228	0.229977	2.28818	0.0221271	0.148879
PCOR1329_LOCUS11377	136.121	0.0584738	0.235144	0.248673	0.803614	0.935049	146.827	-0.0111714	0.23231	-0.0480882	0.961646	0.999783	154.074	-0.0743503	0.256966	-0.289339	0.772322	0.899448
PCOR1329_LOCUS11378	923.737	-0.0278779	0.114645	-0.243168	0.807875	0.935803	1026.63	-0.0232101	0.0967913	-0.239795	0.810489	0.999783	1044.11	0.00119724	0.114198	0.0104838	0.991635	0.996977
PCOR1329_LOCUS11379	418.788	0.099811	0.153674	0.649499	0.516016	0.799876	405.043	-0.30189	0.133695	-2.25805	0.0239427	0.466149	434.822	-0.402372	0.144808	-2.77867	0.00545826	0.0690454
PCOR1329_LOCUS11380	147.093	-0.40398	0.258411	-1.56332	0.117976	0.445895	189.74	0.0760088	0.208281	0.364933	0.715161	0.999783	173.155	0.4774	0.271231	1.76013	0.0783865	0.291983
PCOR1329_LOCUS11381	1882.22	-0.233312	0.125643	-1.85694	0.0633191	0.342671	2316.64	0.074126	0.0742032	0.99896	0.317814	0.999783	2207.55	0.304132	0.122317	2.48642	0.0129034	0.111892
PCOR1329_LOCUS11382	509.135	0.377812	0.172286	2.19294	0.0283119	0.239771	481.812	-0.0453156	0.117551	-0.385497	0.699869	0.999783	573.23	-0.423629	0.16418	-2.58027	0.00987233	0.0965297
PCOR1329_LOCUS11383	1431.28	-0.265381	0.11977	-2.21576	0.0267077	0.233314	1683.37	-0.0858005	0.0851349	-1.00782	0.313542	0.999783	1580.08	0.176036	0.119019	1.47905	0.139126	0.393841
PCOR1329_LOCUS11387	327.24	0.247877	0.146646	1.69031	0.0909692	0.399469	346.882	0.128227	0.143946	0.890802	0.373035	0.999783	389.623	-0.122166	0.144025	-0.848227	0.396311	0.661207
PCOR1329_LOCUS11388	611.331	0.0119984	0.112758	0.106408	0.915259	0.974747	635.72	-0.176994	0.113257	-1.56277	0.118106	0.886669	657.154	-0.191509	0.1221	-1.56846	0.116773	0.359486
PCOR1329_LOCUS11389	117.451	-0.159691	0.220684	-0.72362	0.469299	0.771919	137.047	0.00319054	0.203877	0.0156494	0.987514	0.999783	133.927	0.159643	0.218126	0.731887	0.464238	0.712408
PCOR1329_LOCUS11391	283.978	-0.227343	0.168245	-1.35127	0.17661	0.525618	328.558	-0.0975706	0.172793	-0.564667	0.5723	0.999783	312.285	0.127156	0.193032	0.65873	0.510069	0.746264
PCOR1329_LOCUS11392	2682.88	0.0657505	0.0718571	0.915017	0.360183	0.69815	2927.46	0.0213329	0.0722913	0.295096	0.767921	0.999783	3081.54	-0.0472384	0.0845009	-0.559028	0.576142	0.790105
PCOR1329_LOCUS11393	1489.78	-0.0659277	0.106187	-0.620863	0.53469	0.809894	1698.78	0.0127004	0.0805919	0.157589	0.874781	0.999783	1707.01	0.0759825	0.105414	0.720799	0.471033	0.718051
PCOR1329_LOCUS11394	3040.07	-0.00869225	0.0742794	-0.117021	0.906843	0.971577	3360.34	-0.0160053	0.0713321	-0.224377	0.822464	0.999783	3448.44	-0.00990151	0.0838829	-0.11804	0.906036	0.962805
PCOR1329_LOCUS11395	446.864	-0.170811	0.136057	-1.25544	0.209319	0.562887	500.67	-0.143176	0.118409	-1.20916	0.2266	0.999783	483.849	0.023562	0.125233	0.188146	0.850762	0.936338
PCOR1329_LOCUS11396	409.189	0.00806926	0.1353	0.0596397	0.952443	0.98628	441.496	-0.0634035	0.119635	-0.529974	0.59613	0.999783	456.165	-0.0742942	0.12783	-0.581194	0.56111	0.780621
PCOR1329_LOCUS11397	34.0767	-0.0350751	0.39973	-0.087747	0.930078	0.979684	42.7753	0.319461	0.354805	0.900384	0.367916	NA	43.5566	0.350729	0.376307	0.932028	0.351322	0.624801
PCOR1329_LOCUS11398	181.407	0.0556276	0.185738	0.299496	0.764562	0.921712	197.554	-0.00210542	0.169353	-0.0124321	0.990081	0.999783	207.165	-0.0596658	0.179484	-0.332429	0.739566	0.883229
PCOR1329_LOCUS11399	859.052	0.0343483	0.0961199	0.357349	0.72083	0.90367	944.184	0.010782	0.0882494	0.122177	0.902759	0.999783	983.672	-0.0260785	0.0944383	-0.276143	0.782438	0.904322
PCOR1329_LOCUS114	3875.89	0.0116241	0.0741295	0.156807	0.875397	0.961073	4153.1	-0.0878395	0.0620021	-1.41672	0.156566	0.950965	4290.33	-0.102222	0.0707536	-1.44477	0.148524	0.407352
PCOR1329_LOCUS1140	474.821	-0.419333	0.138414	-3.02955	0.00244922	0.0653421	533.079	-0.373874	0.128774	-2.90332	0.00369228	0.1531	469.971	0.0423387	0.131328	0.322389	0.747158	0.886545
PCOR1329_LOCUS11400	85.3493	0.201772	0.254706	0.792177	0.428257	0.746454	94.549	0.200585	0.264127	0.759426	0.447598	0.999783	104.035	-0.00423986	0.274261	-0.0154592	0.987666	0.995996
PCOR1329_LOCUS11401	1253.13	0.0988831	0.100382	0.985073	0.324588	0.671194	1373.04	0.0689124	0.0850347	0.810403	0.417709	0.999783	1462.02	-0.0327379	0.0901544	-0.363131	0.716507	0.87093
PCOR1329_LOCUS11403	603.404	0.173496	0.140184	1.23763	0.215854	0.570014	620.896	-0.0369646	0.130959	-0.282261	0.777744	0.999783	680.531	-0.212883	0.12093	-1.76038	0.0783437	0.291894
PCOR1329_LOCUS11407	619.437	-0.124211	0.172259	-0.72107	0.470866	0.772912	674.271	-0.187017	0.116017	-1.61197	0.106968	0.859172	661.302	-0.0663115	0.175958	-0.376861	0.706277	0.866116
PCOR1329_LOCUS11408	51.2765	0.374025	0.428745	0.872372	0.383006	0.71521	45.3764	-0.234844	0.356257	-0.659198	0.509769	NA	54.7834	-0.604825	0.395656	-1.52867	0.126347	0.374438
PCOR1329_LOCUS11409	552.251	0.171032	0.118135	1.44776	0.147683	0.489989	560.283	-0.0807417	0.122311	-0.660134	0.509168	0.999783	614.427	-0.254431	0.12738	-1.99742	0.0457797	0.220088
PCOR1329_LOCUS11410	1606.7	0.108649	0.113482	0.957411	0.33836	0.682169	1811.37	0.152854	0.088712	1.72304	0.0848812	0.803389	1930.75	0.0413481	0.11804	0.350289	0.726122	0.875993
PCOR1329_LOCUS11412	169.06	0.0965414	0.18108	0.533141	0.593936	0.841481	198.353	0.248845	0.169228	1.47047	0.141433	0.928562	210.423	0.14981	0.176136	0.850534	0.395028	0.660245
PCOR1329_LOCUS11413	114.324	0.255192	0.235966	1.08148	0.279483	0.63261	109.799	-0.136714	0.227759	-0.600257	0.548335	0.999783	124.926	-0.396167	0.24702	-1.60379	0.108761	0.346672
PCOR1329_LOCUS11414	33.474	0.253145	0.434617	0.582456	0.56026	0.824236	27.7584	-0.587529	0.435706	-1.34845	0.177513	NA	32.3103	-0.849478	0.468196	-1.81436	0.0696218	0.274151
PCOR1329_LOCUS11415	2912.02	-0.0922774	0.0900035	-1.02526	0.305239	0.654772	3279.87	-0.0448175	0.0717809	-0.624366	0.532387	0.999783	3268.39	0.0447272	0.0893273	0.500711	0.616575	0.814552
PCOR1329_LOCUS11416	219.271	0.405316	0.234208	1.73058	0.0835271	0.386918	201.371	-0.100429	0.209337	-0.479749	0.631406	0.999783	242.872	-0.509467	0.246571	-2.06621	0.0388085	0.202268
PCOR1329_LOCUS11417	3379.06	-0.0486662	0.0795366	-0.611872	0.540623	0.812953	3854.5	0.035705	0.0693518	0.514839	0.606666	0.999783	3901.11	0.0814396	0.0775973	1.04952	0.293941	0.574695
PCOR1329_LOCUS11419	198.895	0.117994	0.213492	0.552687	0.580477	0.834949	229.155	0.208406	0.155948	1.33638	0.181425	0.982856	243.699	0.0851991	0.201725	0.422353	0.672767	0.846817
PCOR1329_LOCUS1142	248.971	0.0978127	0.161072	0.607263	0.543677	0.814808	255.477	-0.125064	0.15176	-0.824091	0.409888	0.999783	272.116	-0.226151	0.155038	-1.45868	0.144654	0.402313
PCOR1329_LOCUS11420	2529.52	0.245236	0.0912011	2.68896	0.00716748	0.120391	2545.69	-0.0247488	0.0740121	-0.334389	0.738086	0.999783	2864.29	-0.271818	0.096113	-2.82811	0.00468236	0.0628331
PCOR1329_LOCUS11421	776.272	-0.136999	0.110056	-1.24481	0.2132	0.566807	916.121	0.0410984	0.120197	0.341925	0.732407	0.999783	899.039	0.177769	0.136273	1.3045	0.192063	0.465234
PCOR1329_LOCUS11422	463.857	-0.274957	0.154931	-1.77471	0.0759457	0.371955	587.421	0.109835	0.102368	1.07294	0.2833	0.999783	552.006	0.381575	0.151242	2.52295	0.0116376	0.105702
PCOR1329_LOCUS11423	1129.23	0.0924251	0.120827	0.764937	0.444309	0.756904	1215.19	0.00602368	0.0954694	0.0630954	0.949691	0.999783	1289.07	-0.0909119	0.116132	-0.782834	0.433724	0.68985
PCOR1329_LOCUS11425	482.703	0.0560476	0.127043	0.44117	0.65909	0.875123	516.671	-0.0486765	0.10769	-0.452005	0.651266	0.999783	541.52	-0.107629	0.124686	-0.863198	0.388029	0.654764
PCOR1329_LOCUS1143	370.754	-0.570139	0.17791	-3.20465	0.00135226	0.0457953	500.528	0.0452193	0.116886	0.386866	0.698855	0.999783	430.268	0.609378	0.169713	3.59064	0.000329862	0.011956
PCOR1329_LOCUS11430	595.619	-0.226052	0.126002	-1.79403	0.0728076	0.364867	642.131	-0.318152	0.111748	-2.84704	0.00441273	0.174573	606.504	-0.0955638	0.11888	-0.80387	0.421472	0.679999
PCOR1329_LOCUS11431	19.5193	1.08123	0.686629	1.57469	0.115329	NA	12.6794	-0.223091	0.683724	-0.326288	0.744206	NA	21.2847	-1.30135	0.642479	-2.02551	0.0428151	NA
PCOR1329_LOCUS11432	122.237	0.0578367	0.257238	0.224838	0.822106	0.941097	131.645	-0.014945	0.223021	-0.0670116	0.946572	0.999783	138.852	-0.0706735	0.217216	-0.32536	0.744908	0.885457
PCOR1329_LOCUS11433	241.417	0.517695	0.23348	2.2173	0.0266029	0.233237	206.389	-0.17152	0.177846	-0.964427	0.334832	0.999783	262.692	-0.692395	0.236567	-2.92684	0.00342422	0.0524607
PCOR1329_LOCUS11434	7.821	-0.662626	0.834527	-0.794013	0.427188	NA	9.60388	-0.383538	0.730754	-0.524852	0.599686	NA	-	-	-	-	-	-
PCOR1329_LOCUS11437	1139.78	-0.0344131	0.0918159	-0.374806	0.707805	0.898149	1289.43	0.0244387	0.0877299	0.278568	0.780576	0.999783	1311.65	0.0564669	0.096897	0.582751	0.560061	0.779944
PCOR1329_LOCUS1144	220.029	0.0541298	0.220653	0.245316	0.806211	0.93575	271.347	0.359616	0.156	2.30524	0.0211534	0.437058	284.912	0.302762	0.20039	1.51086	0.130825	0.381723
PCOR1329_LOCUS11440	3842.96	-0.0199481	0.0745577	-0.267552	0.789044	0.930367	4348.57	0.0387685	0.0615909	0.629451	0.529054	0.999783	4442.11	0.0557238	0.0702682	0.793016	0.427769	0.685152
PCOR1329_LOCUS11441	13.8532	-0.612808	0.779204	-0.786455	0.431601	NA	18.8913	-0.00626687	0.537537	-0.0116585	0.990698	NA	15.7212	0.59797	0.76066	0.786119	0.431798	NA
PCOR1329_LOCUS11443	639.599	-0.0128992	0.12911	-0.0999086	0.920417	0.976268	703.69	-0.0332432	0.120111	-0.276772	0.781955	0.999783	721.111	-0.0233283	0.136171	-0.171316	0.863975	0.942616
PCOR1329_LOCUS11444	393.706	-0.10699	0.15865	-0.67438	0.50007	0.790949	433.514	-0.118702	0.182424	-0.65069	0.515247	0.999783	430.456	-0.017133	0.193394	-0.0885913	0.929407	0.971952
PCOR1329_LOCUS11447	277.088	0.0188292	0.160106	0.117605	0.906381	0.971402	299.048	-0.052021	0.138538	-0.375501	0.707288	0.999783	310.65	-0.0728342	0.15605	-0.466737	0.640688	0.829182
PCOR1329_LOCUS11448	1588.67	-0.314642	0.105413	-2.98486	0.0028371	0.0714158	2009.06	0.0802702	0.0792984	1.01226	0.311416	0.999783	1868.57	0.39176	0.104863	3.7359	0.000187044	0.00812322
PCOR1329_LOCUS1145	193.607	0.249942	0.213007	1.1734	0.240636	0.595484	160.093	-0.642419	0.195259	-3.29009	0.00100155	0.060978	184.711	-0.895609	0.222453	-4.02606	5.67e-05	0.0035894
PCOR1329_LOCUS11455	554.874	0.347025	0.18161	1.91082	0.0560279	0.324448	503.837	-0.208662	0.123849	-1.68481	0.0920246	0.82145	596.277	-0.554291	0.169349	-3.27308	0.00106384	0.0260159
PCOR1329_LOCUS11456	519.179	-0.112499	0.139273	-0.807757	0.41923	0.740534	569.34	-0.135306	0.122383	-1.10559	0.268904	0.999783	564.585	-0.0264981	0.147662	-0.179451	0.857584	0.939758
PCOR1329_LOCUS1146	93.6741	-0.0212099	0.244648	-0.0866957	0.930913	0.979987	109.129	0.108655	0.223727	0.485657	0.62721	0.999783	111.37	0.12773	0.233445	0.547152	0.584274	0.79518
PCOR1329_LOCUS11461	33.3824	0.289403	0.451207	0.641397	0.521265	0.802469	36.1092	0.241828	0.469381	0.515205	0.60641	NA	41.1593	-0.0535151	0.490251	-0.109159	0.913077	0.965499
PCOR1329_LOCUS11464	120.006	-0.00228959	0.266473	-0.00859221	0.993144	0.99813	129.023	-0.0936296	0.252839	-0.370313	0.711149	0.999783	132.25	-0.0958772	0.232325	-0.412686	0.679837	0.850583
PCOR1329_LOCUS11466	142.249	-0.252943	0.207996	-1.2161	0.223948	0.578257	187.253	0.232765	0.168672	1.37998	0.167592	0.966808	177.569	0.480745	0.194074	2.47713	0.0132445	0.113496
PCOR1329_LOCUS11467	108.86	0.556108	0.30438	1.82702	0.0676966	0.352293	100.923	0.106839	0.248724	0.429548	0.667524	0.999783	128.144	-0.451131	0.310737	-1.45181	0.146555	0.404697
PCOR1329_LOCUS11469	3150.52	0.0582047	0.104928	0.554712	0.579092	0.834475	3496.39	0.0625674	0.0707086	0.884863	0.376231	0.999783	3671.84	0.0020549	0.106108	0.0193661	0.984549	0.994432
PCOR1329_LOCUS11472	126.739	0.0365875	0.224479	0.162988	0.870528	0.959249	137.406	-0.0164431	0.239176	-0.068749	0.945189	0.999783	143.671	-0.0580348	0.249787	-0.232337	0.816276	0.920133
PCOR1329_LOCUS11474	627.722	-0.0483187	0.472997	-0.102154	0.918634	0.975758	612.558	-0.452157	0.66266	-0.682337	0.495026	0.999783	618.154	-0.406345	0.574085	-0.707812	0.479062	0.723819
PCOR1329_LOCUS11475	10364.8	0.0760335	0.0876644	0.867324	0.385764	0.717526	12184	0.236653	0.0651299	3.63355	0.000279544	0.0240862	12847.4	0.157986	0.0857465	1.84247	0.0654061	0.265143
PCOR1329_LOCUS11477	242.712	0.0296387	0.189481	0.156421	0.875702	0.961137	309.791	0.409669	0.145351	2.81849	0.00482499	0.186251	322.01	0.378635	0.184846	2.04838	0.0405229	0.206529
PCOR1329_LOCUS11478	595.059	-0.221545	0.117854	-1.87983	0.0601307	0.335901	730.206	0.0726925	0.0982344	0.73999	0.459306	0.999783	698.107	0.292439	0.119137	2.45465	0.0141022	0.117665
PCOR1329_LOCUS11480	69.8958	-0.237417	0.312371	-0.760048	0.447226	0.758598	92.0771	0.239342	0.238903	1.00184	0.316422	0.999783	87.3394	0.468887	0.293433	1.59794	0.110057	0.348795
PCOR1329_LOCUS11481	235.636	-0.251627	0.181705	-1.38481	0.166111	0.512611	293.385	0.0861046	0.14674	0.586784	0.557349	0.999783	277.314	0.332125	0.166638	1.9931	0.0462509	0.220915
PCOR1329_LOCUS11484	985.812	-0.128527	0.11071	-1.16094	0.245667	0.600387	1131.5	-0.0308442	0.0872513	-0.35351	0.723706	0.999783	1111.76	0.0951491	0.112907	0.842718	0.399386	0.663405
PCOR1329_LOCUS11485	588.359	0.038641	0.115488	0.33459	0.737935	0.910545	636.987	-0.028243	0.101589	-0.278014	0.781002	0.999783	664.441	-0.0697547	0.111415	-0.626082	0.531261	0.760687
PCOR1329_LOCUS11487	45.475	0.490935	0.4419	1.11096	0.266584	0.620237	42.3634	0.0313971	0.393892	0.0797099	0.936468	NA	52.3979	-0.461624	0.432402	-1.06758	0.28571	0.566702
PCOR1329_LOCUS1149	1911.2	0.0605189	0.120096	0.503921	0.614317	0.852702	2080.15	0.00958881	0.105007	0.0913161	0.927241	0.999783	2186.32	-0.0535628	0.116278	-0.460643	0.645055	0.831492
PCOR1329_LOCUS11490	1401.09	0.0383759	0.0890041	0.43117	0.666344	0.87908	1525.58	-0.0101699	0.0777981	-0.130722	0.895995	0.999783	1592.57	-0.0513076	0.0931807	-0.550625	0.581891	0.793972
PCOR1329_LOCUS11491	3694.61	-0.094798	0.102886	-0.921389	0.356847	0.695759	4063.91	-0.116474	0.0868365	-1.3413	0.179823	0.981665	4045.99	-0.023669	0.097032	-0.24393	0.807285	0.915818
PCOR1329_LOCUS11494	1177.42	-0.141493	0.0874671	-1.61767	0.105734	0.425882	1328.32	-0.0883722	0.0814058	-1.08558	0.277666	0.999783	1301.67	0.0507333	0.0935603	0.542253	0.587645	0.797419
PCOR1329_LOCUS11495	680.995	-0.168835	0.152054	-1.11036	0.266842	0.620389	841.261	0.140409	0.0960894	1.46124	0.143951	0.933938	818.135	0.305244	0.153216	1.99224	0.0463448	0.221168
PCOR1329_LOCUS11496	272.732	-0.106163	0.158662	-0.669114	0.503423	0.792606	318.393	0.0472686	0.133814	0.353243	0.723907	0.999783	316.356	0.150808	0.153213	0.9843	0.324968	0.603262
PCOR1329_LOCUS11498	143.038	0.385616	0.246932	1.56163	0.118375	0.446252	130.25	-0.14324	0.223515	-0.640849	0.521621	0.999783	156.61	-0.53252	0.262599	-2.02789	0.042572	0.212185
PCOR1329_LOCUS11499	7595.68	0.00403824	0.0802981	0.0502906	0.959891	0.988749	8601.51	0.0650437	0.0687858	0.945598	0.344354	0.999783	8862.08	0.0581932	0.0680922	0.854623	0.39276	0.658912
PCOR1329_LOCUS115	446.485	-0.134141	0.127487	-1.0522	0.292709	0.643376	468.988	-0.295229	0.114472	-2.57905	0.00990728	0.292151	460.292	-0.163357	0.127232	-1.28393	0.199166	0.47429
PCOR1329_LOCUS1150	200.766	0.222782	0.196716	1.1325	0.257423	0.611109	200.052	-0.0700841	0.191869	-0.36527	0.71491	0.999783	224.374	-0.294723	0.188111	-1.56675	0.117173	0.360169
PCOR1329_LOCUS11504	402.799	0.0219732	0.133503	0.16459	0.869267	0.95861	417.955	-0.170415	0.122007	-1.39676	0.162485	0.960122	434.45	-0.194277	0.127354	-1.52549	0.127138	0.375832
PCOR1329_LOCUS11506	12.5813	0.246755	0.638582	0.38641	0.699193	NA	11.4208	-0.322238	0.696669	-0.462541	0.643693	NA	13.1213	-0.575789	0.69946	-0.82319	0.4104	NA
PCOR1329_LOCUS1151	204.542	-0.213393	0.202303	-1.05482	0.291509	0.642226	256.277	0.132261	0.149092	0.887112	0.375019	0.999783	244.945	0.339594	0.192903	1.76044	0.078334	0.291881
PCOR1329_LOCUS11510	4481.06	-0.207546	0.107757	-1.92605	0.0540986	0.319666	4875.59	-0.266344	0.0874881	-3.04435	0.00233182	0.109408	4650.08	-0.0611837	0.114209	-0.535718	0.592153	0.800059
PCOR1329_LOCUS11512	418.583	0.122671	0.142156	0.862936	0.388173	0.719258	437.059	-0.0492517	0.139489	-0.353087	0.724023	0.999783	470.017	-0.174663	0.140116	-1.24655	0.212561	0.489841
PCOR1329_LOCUS11513	2132.64	0.0504023	0.0992382	0.507892	0.611529	0.851036	2247.37	-0.0968657	0.0899754	-1.07658	0.281668	0.999783	2355.83	-0.149453	0.0809805	-1.84555	0.0649579	0.264098
PCOR1329_LOCUS11514	29.4359	-0.142181	0.452085	-0.3145	0.753141	0.917092	37.3854	0.22834	0.399857	0.571054	0.567963	NA	36.5091	0.364936	0.429399	0.849876	0.395394	0.660472
PCOR1329_LOCUS11515	248.926	0.193339	0.207618	0.931225	0.351737	0.69191	258.66	0.0151253	0.204042	0.0741284	0.940908	0.999783	285.64	-0.180148	0.183562	-0.981398	0.326397	0.604579
PCOR1329_LOCUS11517	1384.13	0.127107	0.143674	0.884687	0.376325	0.71023	1537.73	0.136886	0.112909	1.21235	0.225377	0.999783	1653.94	0.00733491	0.149546	0.0490477	0.960881	0.985284
PCOR1329_LOCUS11518	311.906	0.00992349	0.144604	0.0686255	0.945288	0.984481	366.14	0.172255	0.126648	1.3601	0.173798	0.975005	377.873	0.159216	0.135976	1.17091	0.241634	0.522201
PCOR1329_LOCUS11522	123.963	0.249928	0.218604	1.14329	0.252918	0.6068	136.388	0.234107	0.223392	1.04796	0.294656	0.999783	152.763	-0.018463	0.225915	-0.0817252	0.934865	0.974418
PCOR1329_LOCUS11524	586.511	-0.306137	0.175318	-1.74619	0.0807787	0.381778	739.581	0.077696	0.117405	0.661777	0.508114	0.999783	688.096	0.376178	0.154531	2.43432	0.0149196	0.121406
PCOR1329_LOCUS11525	174.714	-0.417046	0.252153	-1.65394	0.0981392	0.412497	233.39	0.135013	0.17039	0.792377	0.428141	0.999783	210.129	0.543915	0.231553	2.34899	0.0188244	0.137335
PCOR1329_LOCUS11527	677.39	0.109093	0.113623	0.960133	0.336988	0.681227	756.174	0.129472	0.0976946	1.32527	0.185081	0.984386	807.156	0.0175119	0.109961	0.159256	0.873467	0.947096
PCOR1329_LOCUS11528	93.7201	-0.314775	0.244638	-1.2867	0.1982	0.550465	114.751	-0.0228823	0.225657	-0.101403	0.91923	0.999783	106.048	0.290381	0.249332	1.16463	0.244167	0.525008
PCOR1329_LOCUS11529	4381.38	-0.144845	0.108416	-1.33601	0.181545	0.531222	5058.21	-0.0254273	0.0701421	-0.362512	0.71697	0.999783	4951.14	0.116547	0.108204	1.07711	0.281431	0.562223
PCOR1329_LOCUS1153	646.372	0.127207	0.127542	0.997373	0.318583	0.666243	721.489	0.151162	0.10441	1.44778	0.14768	0.938585	775.521	0.0217491	0.112867	0.192697	0.847196	0.934552
PCOR1329_LOCUS11530	249.132	0.372491	0.230796	1.61394	0.10654	0.426973	238.959	-0.00431066	0.17191	-0.0250751	0.979995	0.999783	283.16	-0.381263	0.219493	-1.73702	0.0823845	0.299652
PCOR1329_LOCUS11531	168.37	0.0857457	0.186123	0.460695	0.645018	0.868651	176.209	-0.0751693	0.174699	-0.430279	0.666993	0.999783	187.159	-0.16387	0.182746	-0.896712	0.369873	0.639635
PCOR1329_LOCUS11532	1684.08	0.0238355	0.109669	0.21734	0.827943	0.943075	1861.25	0.0157792	0.0787316	0.200418	0.841154	0.999783	1931.75	-0.0102316	0.115579	-0.0885251	0.929459	0.971985
PCOR1329_LOCUS11533	981.3	0.124365	0.109649	1.13421	0.256707	0.610264	1015.68	-0.0701065	0.100147	-0.700034	0.483906	0.999783	1094.7	-0.196059	0.0950976	-2.06166	0.0392401	0.203295
PCOR1329_LOCUS11539	270.295	-0.12576	0.176838	-0.71116	0.476985	0.777065	358.406	0.366776	0.143337	2.55883	0.0105025	0.302959	354.912	0.489298	0.158152	3.09385	0.00197576	0.0376326
PCOR1329_LOCUS11540	1185.45	-0.134656	0.0905688	-1.48678	0.137074	0.475896	1382.43	0.0139316	0.0763345	0.182508	0.855184	0.999783	1358.58	0.145718	0.0881711	1.65267	0.0983981	0.32926
PCOR1329_LOCUS11542	474.724	0.181599	0.140302	1.29434	0.195549	0.547353	491.244	-0.0021191	0.118231	-0.0179233	0.9857	0.999783	541.355	-0.18536	0.135811	-1.36484	0.172304	0.440374
PCOR1329_LOCUS11544	678.687	0.0928015	0.124367	0.746192	0.455552	0.763951	715.965	-0.0467119	0.113418	-0.411857	0.680444	0.999783	763.016	-0.141764	0.137718	-1.02938	0.303303	0.583315
PCOR1329_LOCUS11545	110.947	-0.29712	0.237663	-1.25017	0.211237	0.565217	137.636	0.0372963	0.206535	0.180581	0.856697	0.999783	128.044	0.328959	0.216879	1.51679	0.12932	0.379452
PCOR1329_LOCUS11546	87.9559	-0.0471304	0.255143	-0.184721	0.853448	0.952584	98.6059	-0.00877901	0.236839	-0.0370674	0.970431	0.999783	99.9891	0.0358526	0.25128	0.14268	0.886543	0.953597
PCOR1329_LOCUS11547	282.924	-0.159235	0.188138	-0.846375	0.397343	0.726067	336.81	0.0406742	0.130491	0.311702	0.755267	0.999783	327.69	0.197184	0.182748	1.07899	0.280592	0.561434
PCOR1329_LOCUS11548	948.88	-0.0135109	0.122644	-0.110164	0.912279	0.973582	1077.43	0.0510823	0.0965445	0.529106	0.596732	0.999783	1101.47	0.060812	0.115407	0.526936	0.598238	0.803861
PCOR1329_LOCUS11549	563.338	0.102198	0.111577	0.915947	0.359695	0.698017	620.728	0.0861937	0.102005	0.844994	0.398114	0.999783	661.433	-0.0187473	0.108639	-0.172564	0.862994	0.942034
PCOR1329_LOCUS1155	139.211	0.156771	0.267791	0.585421	0.558265	0.822941	146.538	0.0243254	0.245877	0.0989334	0.921191	0.999783	160.286	-0.131152	0.238413	-0.550103	0.582249	0.794263
PCOR1329_LOCUS11551	127.088	0.342911	0.229923	1.49142	0.135851	0.473915	137.802	0.294473	0.209489	1.40567	0.159821	0.957804	159.702	-0.0493699	0.21959	-0.224828	0.822113	0.922358
PCOR1329_LOCUS11552	183.33	0.0387573	0.222572	0.174134	0.86176	0.95586	197.498	-0.0526043	0.194335	-0.270689	0.78663	0.999783	205.637	-0.0941907	0.211176	-0.446029	0.655576	0.837179
PCOR1329_LOCUS11553	46.4169	-0.0371234	0.346514	-0.107134	0.914683	0.97471	48.5607	-0.204134	0.323304	-0.631401	0.527778	NA	49.506	-0.168934	0.350901	-0.481429	0.630212	0.822635
PCOR1329_LOCUS11555	5010.34	0.0310935	0.0674051	0.461293	0.644588	0.868448	5491.2	-0.00211578	0.0570972	-0.0370557	0.970441	0.999783	5709.82	-0.0358909	0.0710557	-0.50511	0.613482	0.812849
PCOR1329_LOCUS11556	2118.36	0.0721321	0.0789318	0.913853	0.360794	0.698501	2220.34	-0.087895	0.0660079	-1.33158	0.182997	0.984179	2346.95	-0.162446	0.0789203	-2.05836	0.0395559	0.204247
PCOR1329_LOCUS11559	421.082	0.130247	0.146291	0.89033	0.373289	0.707798	442.38	-0.013561	0.121228	-0.111864	0.910931	0.999783	478.629	-0.144575	0.139312	-1.03778	0.299373	0.579617
PCOR1329_LOCUS11560	594.629	0.17685	0.113474	1.5585	0.119115	0.447598	628.069	0.0465303	0.101458	0.458617	0.646509	0.999783	688.67	-0.132816	0.110719	-1.19958	0.230303	0.510164
PCOR1329_LOCUS11562	94.2109	0.251387	0.256925	0.978445	0.327854	0.673879	97.7594	0.0826448	0.236166	0.349944	0.726381	0.999783	110.408	-0.170764	0.253194	-0.674439	0.500032	0.739828
PCOR1329_LOCUS11563	6153.09	0.0319086	0.0630172	0.506348	0.612613	0.851691	6667.73	-0.0331283	0.0540631	-0.612771	0.540028	0.999783	6939.45	-0.0675766	0.0654429	-1.0326	0.301789	0.581922
PCOR1329_LOCUS1157	215.271	0.308574	0.203507	1.51628	0.129448	0.464507	213.407	0.015506	0.167484	0.0925818	0.926236	0.999783	246.733	-0.295197	0.200826	-1.46992	0.141584	0.397558
PCOR1329_LOCUS11570	3877.05	0.289004	0.0875689	3.30031	0.000965796	0.0369589	3887.36	0.0151677	0.0877804	0.172791	0.862815	0.999783	4444.47	-0.276425	0.108833	-2.53989	0.0110887	0.102845
PCOR1329_LOCUS11571	1691.79	0.2876	0.11937	2.40932	0.0159821	0.181161	1788.15	0.162056	0.0844876	1.91811	0.0550972	0.682187	2034.51	-0.125887	0.108558	-1.15963	0.2462	0.52733
PCOR1329_LOCUS11573	887.612	-0.0551471	0.124396	-0.443319	0.657535	0.874271	971.895	-0.0860833	0.088712	-0.970369	0.331863	0.999783	983.092	-0.0326993	0.126861	-0.257757	0.796595	0.910973
PCOR1329_LOCUS11576	828.748	0.0277382	0.103166	0.268871	0.788029	0.930043	960.202	0.152633	0.0940996	1.62204	0.104795	0.851218	997.472	0.122379	0.104035	1.17632	0.239468	0.51978
PCOR1329_LOCUS11577	825.467	0.163814	0.105044	1.55947	0.118885	0.447149	864.371	0.0087402	0.0903812	0.0967037	0.922962	0.999783	943.816	-0.157769	0.101545	-1.55368	0.120261	0.365071
PCOR1329_LOCUS11578	179.817	0.150434	0.180698	0.832516	0.405117	0.730767	208.188	0.260246	0.180838	1.43912	0.150118	0.943958	224.793	0.108306	0.191883	0.564436	0.572457	0.787679
PCOR1329_LOCUS11580	700.023	0.348393	0.150749	2.31107	0.0208288	0.206617	672.268	-0.0381902	0.118348	-0.322694	0.746927	0.999783	789.745	-0.387344	0.140746	-2.75208	0.00592188	0.0722625
PCOR1329_LOCUS11581	227.866	0.104113	0.187849	0.554237	0.579417	0.83461	227.846	-0.195924	0.167234	-1.17156	0.241375	0.999783	244.217	-0.301995	0.182041	-1.65894	0.0971281	0.326974
PCOR1329_LOCUS11582	699.292	-0.293861	0.113534	-2.5883	0.00964504	0.140607	789.577	-0.237992	0.0962136	-2.47358	0.0133766	0.345617	730.436	0.0528365	0.110865	0.476583	0.633659	0.824663
PCOR1329_LOCUS11583	1445	-0.0971083	0.0924472	-1.05042	0.293526	0.644237	1719.34	0.111231	0.0840177	1.3239	0.185535	0.984736	1715.05	0.204488	0.104033	1.96561	0.0493439	0.228349
PCOR1329_LOCUS11585	1608.63	0.0212029	0.0894425	0.237056	0.812613	0.937578	1787.24	0.0256948	0.0839492	0.306075	0.759547	0.999783	1850.52	0.00211562	0.102283	0.0206839	0.983498	0.994076
PCOR1329_LOCUS11586	85.5784	0.448963	0.280431	1.60097	0.109383	0.431179	84.2291	0.165066	0.261876	0.630319	0.528486	0.999783	102.412	-0.287955	0.279591	-1.02991	0.30305	0.58307
PCOR1329_LOCUS11587	643.109	-0.239087	0.118436	-2.01871	0.043517	0.288788	720.285	-0.207399	0.112677	-1.84066	0.065672	0.732521	680.136	0.0289547	0.126499	0.228894	0.818952	0.92106
PCOR1329_LOCUS11588	181.532	0.197267	0.199399	0.989308	0.322512	0.669894	181.905	-0.0751114	0.175705	-0.427485	0.669026	0.999783	202.249	-0.274527	0.19762	-1.38916	0.164783	0.430883
PCOR1329_LOCUS11589	1627.06	-0.114995	0.0946686	-1.21471	0.224476	0.578881	1851.95	-0.038675	0.0807281	-0.479078	0.631883	0.999783	1829.46	0.0729747	0.0886918	0.822789	0.410628	0.671809
PCOR1329_LOCUS11590	316.753	-0.105522	0.159502	-0.661571	0.508246	0.795495	358.57	-0.0442671	0.129955	-0.340633	0.73338	0.999783	355.619	0.0585261	0.159093	0.367875	0.712967	0.869294
PCOR1329_LOCUS11594	435.592	-0.230487	0.145302	-1.58626	0.11268	0.436725	482.48	-0.223352	0.110393	-2.02324	0.0430481	0.61253	458.502	0.00471326	0.145178	0.0324654	0.974101	0.991061
PCOR1329_LOCUS11595	1308.3	-0.0551205	0.125579	-0.438931	0.660711	0.876176	1492.41	0.0252352	0.0929525	0.271485	0.786018	0.999783	1505.29	0.0772149	0.123521	0.625118	0.531894	0.761059
PCOR1329_LOCUS11596	790.494	0.130621	0.10114	1.29149	0.196532	0.548888	829.617	-0.0220558	0.0919379	-0.239899	0.810409	0.999783	895.599	-0.154982	0.10109	-1.5331	0.12525	0.372806
PCOR1329_LOCUS11598	541.918	-0.0573042	0.147611	-0.388212	0.69786	0.893451	613.265	0.00788023	0.112486	0.0700551	0.94415	0.999783	620.144	0.0639137	0.141286	0.452371	0.651002	0.834403
PCOR1329_LOCUS11599	375.064	-0.339319	0.140584	-2.41364	0.0157942	0.179818	423.161	-0.282229	0.13314	-2.11979	0.0340233	0.550129	386.033	0.0550147	0.142688	0.38556	0.699823	0.862191
PCOR1329_LOCUS116	428.154	-0.075333	0.140025	-0.537998	0.590579	0.839589	478.555	-0.0530926	0.128023	-0.41471	0.678354	0.999783	479.822	0.0197256	0.125431	0.157263	0.875038	0.947841
PCOR1329_LOCUS1160	253.333	-0.0734634	0.174071	-0.422032	0.673002	0.88204	286.045	-0.00780144	0.146096	-0.0533992	0.957414	0.999783	288.37	0.0639326	0.17243	0.370775	0.710805	0.868235
PCOR1329_LOCUS11600	757.149	-0.00410562	0.111932	-0.0366797	0.97074	0.991673	813.202	-0.0991685	0.0985186	-1.0066	0.314128	0.999783	835.355	-0.0969599	0.11935	-0.812398	0.416563	0.676663
PCOR1329_LOCUS11603	824.198	0.220278	0.118709	1.85561	0.0635085	0.343021	837.972	-0.014188	0.089107	-0.159225	0.873492	0.999783	935.889	-0.236784	0.117075	-2.02249	0.0431257	0.213758
PCOR1329_LOCUS11607	228.005	-0.466428	0.17816	-2.61803	0.00884383	0.134661	259.788	-0.377745	0.159441	-2.36918	0.0178276	0.398468	224.65	0.0843065	0.173249	0.48662	0.626527	0.820659
PCOR1329_LOCUS11609	920.201	-0.0405409	0.138955	-0.291756	0.770473	0.923343	1124.02	0.227212	0.0975807	2.32845	0.0198884	0.423898	1139.5	0.262606	0.124768	2.10476	0.0353124	0.192419
PCOR1329_LOCUS1161	356.496	0.0210875	0.132886	0.158689	0.873914	0.960606	361.239	-0.243555	0.131556	-1.85134	0.0641204	0.728255	375.152	-0.267903	0.14297	-1.87384	0.0609522	0.255205
PCOR1329_LOCUS11611	836.673	0.0217442	0.100961	0.215372	0.829477	0.943569	940.603	0.0615459	0.0913785	0.673527	0.500612	0.999783	975.463	0.0375893	0.104185	0.360796	0.718252	0.872091
PCOR1329_LOCUS11612	223.667	-0.00795174	0.167919	-0.0473545	0.962231	0.989374	256.919	0.0959911	0.152886	0.627861	0.530095	0.999783	263.801	0.101308	0.164861	0.614507	0.53888	0.765528
PCOR1329_LOCUS11613	104.28	-0.0310411	0.248037	-0.125147	0.900407	0.970028	117.032	-0.00953801	0.209891	-0.0454427	0.963754	0.999783	118.396	0.0172047	0.241244	0.0713167	0.943146	0.978182
PCOR1329_LOCUS11614	90.5367	0.174091	0.282598	0.616036	0.537871	0.811616	118.463	0.587013	0.234243	2.506	0.0122107	0.332075	128.149	0.41098	0.234713	1.75099	0.0799475	0.294583
PCOR1329_LOCUS11615	1221.09	0.156506	0.128079	1.22195	0.221727	0.575898	1433.56	0.30678	0.0797535	3.8466	0.000119768	0.0126726	1548.39	0.146685	0.126611	1.15855	0.24664	0.527759
PCOR1329_LOCUS11617	1322.78	-0.295597	0.137588	-2.14842	0.0316804	0.252612	1672.26	0.0935474	0.0786879	1.18884	0.234503	0.999783	1563.54	0.38505	0.13382	2.87738	0.0040099	0.0572125
PCOR1329_LOCUS1162	516.87	0.279456	0.173522	1.6105	0.10729	0.428324	531.85	0.0830128	0.119641	0.693847	0.487778	0.999783	606.267	-0.195015	0.164212	-1.18758	0.234998	0.51489
PCOR1329_LOCUS11620	1054.68	0.0803968	0.0982428	0.818348	0.413158	0.73586	1168.29	0.0747285	0.0949216	0.787266	0.431126	0.999783	1234.07	-0.00763528	0.105635	-0.0722796	0.942379	0.977889
PCOR1329_LOCUS11621	387.814	-0.0267771	0.153335	-0.174632	0.861369	0.955576	425.265	-0.0683064	0.1308	-0.522221	0.601517	0.999783	432.768	-0.0441193	0.141584	-0.311611	0.755336	0.890682
PCOR1329_LOCUS11622	3567.37	-0.0492794	0.0814639	-0.604923	0.54523	0.815779	3910.45	-0.0831401	0.0676188	-1.22954	0.218869	0.999783	3951.67	-0.0367001	0.0862918	-0.425303	0.670616	0.845488
PCOR1329_LOCUS11623	464.423	0.281855	0.146155	1.92847	0.0537969	0.318594	485.634	0.131813	0.125289	1.05208	0.292764	0.999783	552.359	-0.152568	0.143418	-1.06379	0.287422	0.568041
PCOR1329_LOCUS11628	269.927	-0.483152	0.19051	-2.53611	0.0112093	0.150931	347.595	-0.0139373	0.151194	-0.0921815	0.926554	0.999783	305.238	0.46339	0.185526	2.4977	0.0125001	0.109846
PCOR1329_LOCUS11629	227.846	-0.43535	0.167851	-2.59367	0.00949573	0.139724	278.356	-0.126663	0.152605	-0.830002	0.406538	0.999783	247.261	0.306138	0.169535	1.80575	0.0709567	0.277229
PCOR1329_LOCUS1163	602.779	0.0219312	0.145788	0.150432	0.880424	0.962633	650.963	-0.0617422	0.11245	-0.549061	0.582964	0.999783	672.949	-0.0875722	0.139312	-0.628607	0.529607	0.759429
PCOR1329_LOCUS11630	864.744	0.280664	0.117645	2.38569	0.0170472	0.187487	862.594	-0.00421074	0.0979732	-0.0429785	0.965719	0.999783	985.337	-0.286709	0.113007	-2.53709	0.0111779	0.103322
PCOR1329_LOCUS11636	193.34	-0.013596	0.179639	-0.075685	0.93967	0.983151	220.381	0.0647876	0.169911	0.381304	0.702977	0.999783	225.204	0.0751596	0.189948	0.395686	0.692337	0.857777
PCOR1329_LOCUS11637	1224.32	0.0643574	0.0956187	0.673063	0.500907	0.791346	1311.63	-0.0359926	0.087239	-0.412575	0.679918	0.999783	1379.07	-0.102829	0.106183	-0.968412	0.332838	0.609724
PCOR1329_LOCUS11638	267.745	-0.180471	0.164488	-1.09717	0.272569	0.626287	302.056	-0.136798	0.143287	-0.954715	0.339722	0.999783	290.412	0.040324	0.162352	0.248374	0.803845	0.914198
PCOR1329_LOCUS11639	202.957	0.050956	0.174201	0.292513	0.769895	0.922932	215.944	-0.0760407	0.160489	-0.473806	0.635638	0.999783	225.938	-0.129271	0.170177	-0.759627	0.447477	0.699849
PCOR1329_LOCUS11640	1391.18	-0.227666	0.120395	-1.89099	0.058626	0.331763	1745.38	0.132467	0.0774181	1.71106	0.0870709	0.811315	1667.84	0.355766	0.114591	3.10465	0.00190502	0.0367533
PCOR1329_LOCUS11645	73.3717	-0.424402	0.297233	-1.42784	0.153337	0.498097	86.3494	-0.242109	0.268346	-0.902225	0.366937	0.999783	76.013	0.177493	0.290811	0.610339	0.541638	0.767804
PCOR1329_LOCUS11646	247.081	0.135944	0.194233	0.699902	0.483988	0.7807	259.713	-0.00466979	0.199771	-0.0233757	0.981351	0.999783	281.025	-0.146108	0.232318	-0.628913	0.529406	0.759258
PCOR1329_LOCUS11649	96.5245	0.556667	0.272861	2.04011	0.0413391	0.282948	87.9397	0.0430895	0.266555	0.161654	0.871579	0.999783	111.761	-0.51577	0.232687	-2.21659	0.0266513	0.165347
PCOR1329_LOCUS1165	72.6337	0.42401	0.317109	1.33711	0.181186	0.530788	68.818	0.0140702	0.323544	0.0434877	0.965313	0.999783	83.2446	-0.412454	0.309319	-1.33342	0.182393	0.45305
PCOR1329_LOCUS11650	519.381	-0.00135423	0.134109	-0.010098	0.991943	0.997653	528.173	-0.254439	0.114992	-2.21267	0.0269205	0.494108	544.799	-0.255319	0.135486	-1.88447	0.0595013	0.25185
PCOR1329_LOCUS11652	58.4179	0.854011	0.372329	2.2937	0.0218078	0.211185	49.5161	0.216985	0.34189	0.634662	0.525649	0.999783	70.66	-0.634214	0.332655	-1.90652	0.0565829	0.24494
PCOR1329_LOCUS11653	41.8542	-0.11912	0.381974	-0.311853	0.755152	0.917841	52.3796	0.205778	0.314019	0.655305	0.512272	0.999783	51.3924	0.316628	0.356673	0.887725	0.374689	0.644126
PCOR1329_LOCUS11654	19.5514	-0.201411	0.520003	-0.387327	0.698514	NA	21.062	-0.30745	0.515518	-0.596392	0.550914	NA	19.9627	-0.106816	0.566526	-0.188545	0.85045	NA
PCOR1329_LOCUS11655	2051.46	-0.058728	0.0872701	-0.672945	0.500982	0.791361	2279.82	-0.0530396	0.070198	-0.755571	0.449906	0.999783	2296.47	0.00285777	0.0866846	0.0329674	0.973701	0.990871
PCOR1329_LOCUS11661	174.07	0.188557	0.234896	0.802724	0.422134	0.742292	176.51	-0.0448651	0.19447	-0.230705	0.817544	0.999783	195.595	-0.237444	0.24458	-0.970824	0.331636	0.608881
PCOR1329_LOCUS11663	1405.24	-0.210065	0.134683	-1.5597	0.118831	0.447093	1585.19	-0.159384	0.0779808	-2.04388	0.0409652	0.598896	1512.26	0.0472922	0.137238	0.3446	0.730395	0.878078
PCOR1329_LOCUS11668	63.0454	-0.274078	0.317435	-0.863415	0.387909	0.719066	64.9193	-0.521987	0.292159	-1.78666	0.0739931	0.765288	59.814	-0.251672	0.311273	-0.808527	0.418787	0.678055
PCOR1329_LOCUS11669	664.174	-0.360541	0.151373	-2.38181	0.0172278	0.188566	808.289	-0.0750394	0.0988496	-0.759127	0.447776	0.999783	735.02	0.281174	0.153372	1.83328	0.0667612	0.268107
PCOR1329_LOCUS1167	10.9478	-0.0499621	0.745539	-0.0670148	0.94657	NA	13.162	0.129503	0.624533	0.207359	0.835729	NA	13.1238	0.171111	0.681967	0.250908	0.801885	NA
PCOR1329_LOCUS11670	215.562	-0.0532683	0.171932	-0.309821	0.756697	0.91836	242.292	-0.0178657	0.156398	-0.114232	0.909054	0.999783	244.312	0.0324964	0.166058	0.195693	0.844851	0.933254
PCOR1329_LOCUS11673	2678.45	0.0179754	0.0857266	0.209683	0.833915	0.945022	2869.27	-0.0791819	0.0698709	-1.13326	0.257105	0.999783	2973.43	-0.0999214	0.0870251	-1.14819	0.25089	0.531816
PCOR1329_LOCUS11674	13.7491	0.973706	0.68563	1.42016	0.15556	NA	11.6145	0.360643	0.715942	0.503732	0.61445	NA	17.1995	-0.615312	0.655837	-0.938208	0.348137	NA
PCOR1329_LOCUS11675	215.463	-0.126989	0.185602	-0.6842	0.493849	0.787013	257.166	0.0837519	0.160994	0.520217	0.602912	0.999783	252.884	0.204831	0.161587	1.26763	0.204932	0.480986
PCOR1329_LOCUS11676	523.65	-0.0185885	0.125889	-0.147659	0.882612	0.963423	562.226	-0.109402	0.115497	-0.947232	0.34352	0.999783	576.078	-0.0929552	0.130447	-0.712588	0.476101	0.721566
PCOR1329_LOCUS11679	1999.53	0.0556297	0.084125	0.661274	0.508436	0.795635	2055.4	-0.163488	0.0723349	-2.26015	0.0238117	0.464975	2160.05	-0.22184	0.080399	-2.75924	0.00579361	0.0711963
PCOR1329_LOCUS1168	128.15	0.0225987	0.214676	0.105269	0.916162	0.975016	145.211	0.0948128	0.193767	0.489315	0.624619	0.999783	150.814	0.0698315	0.199347	0.350302	0.726112	0.875993
PCOR1329_LOCUS11680	14.2911	-1.09949	0.779263	-1.41094	0.158262	NA	19.107	-0.416257	0.528108	-0.788206	0.430576	NA	13.3807	0.673055	0.788497	0.853592	0.393331	NA
PCOR1329_LOCUS11681	13.3394	-1.09975	0.700277	-1.57045	0.116311	NA	19.3107	-0.139554	0.526255	-0.265183	0.790868	NA	14.0842	0.945948	0.678373	1.39444	0.163185	NA
PCOR1329_LOCUS11682	753.238	-0.123264	0.111793	-1.10262	0.270194	0.624012	926.847	0.175302	0.100101	1.75125	0.0799031	0.784347	915.66	0.294936	0.106435	2.77104	0.0055877	0.0697533
PCOR1329_LOCUS11683	2320.8	0.236314	0.115622	2.04385	0.0409687	0.281425	2409.5	0.0572353	0.0864388	0.662148	0.507876	0.999783	2697.97	-0.180627	0.119096	-1.51665	0.129355	0.37953
PCOR1329_LOCUS11684	196.44	-0.126824	0.220163	-0.576046	0.564584	0.826582	221.555	-0.0883339	0.175816	-0.502421	0.615371	0.999783	217.023	0.0318171	0.195302	0.162912	0.870588	0.945671
PCOR1329_LOCUS11685	142.676	-0.0874556	0.226582	-0.385978	0.699513	0.894081	150.379	-0.242512	0.213186	-1.13756	0.255302	0.999783	150.116	-0.156781	0.221396	-0.708146	0.478854	0.723766
PCOR1329_LOCUS11686	182.945	0.150513	0.188643	0.797873	0.424944	0.744282	194.978	0.0379869	0.17082	0.222379	0.824019	0.999783	211.734	-0.114092	0.180488	-0.63213	0.527302	0.757982
PCOR1329_LOCUS11688	1038.44	0.0530994	0.11899	0.446251	0.655416	0.873336	1165.23	0.0832195	0.0991122	0.83965	0.401105	0.999783	1218.89	0.0270467	0.1145	0.236216	0.813265	0.918564
PCOR1329_LOCUS1169	39.1762	0.401987	0.37548	1.07059	0.284352	0.637155	38.4902	0.0961838	0.388994	0.247263	0.804705	NA	46.0234	-0.309229	0.373762	-0.827342	0.408044	0.669843
PCOR1329_LOCUS11690	146.772	0.093544	0.217859	0.429378	0.667648	0.879721	140.963	-0.340792	0.196831	-1.73139	0.0833815	0.797405	150.628	-0.436037	0.218995	-1.99108	0.0464723	0.221463
PCOR1329_LOCUS11691	2436.79	-0.0595719	0.0899407	-0.662346	0.507749	0.79532	2725.24	-0.0354765	0.0729548	-0.48628	0.626769	0.999783	2745.15	0.0213381	0.0854788	0.24963	0.802873	0.913792
PCOR1329_LOCUS11693	756.742	-0.0809008	0.122632	-0.659703	0.509445	0.796184	875.983	0.0437435	0.101238	0.432084	0.665681	0.999783	875.954	0.12046	0.1086	1.10921	0.26734	0.548174
PCOR1329_LOCUS11694	17.6161	-0.644465	0.554721	-1.16178	0.245324	NA	26.3522	0.273129	0.474609	0.575482	0.564965	NA	22.6499	0.915548	0.541353	1.69122	0.0907946	NA
PCOR1329_LOCUS11695	597.519	0.317446	0.150552	2.10855	0.0349835	0.262836	606.914	0.0824574	0.123552	0.667392	0.504522	0.999783	700.192	-0.236025	0.139654	-1.69006	0.0910157	0.315432
PCOR1329_LOCUS11699	246.596	-0.126419	0.168532	-0.750121	0.453182	0.762614	253.097	-0.37843	0.169408	-2.23384	0.0254939	0.482486	247.339	-0.253603	0.179673	-1.41147	0.158106	0.421019
PCOR1329_LOCUS117	1790.44	0.169413	0.0894708	1.8935	0.0582917	0.33091	1833.77	-0.0537079	0.0795154	-0.675439	0.499397	0.999783	2007.95	-0.225143	0.0788552	-2.85514	0.00430179	0.0595681
PCOR1329_LOCUS11700	541.232	-0.0728303	0.130012	-0.56018	0.575356	0.832321	629.708	0.0718739	0.10796	0.665745	0.505574	0.999783	633.646	0.14356	0.117978	1.21684	0.223665	0.502673
PCOR1329_LOCUS11702	102.269	-0.974533	0.271574	-3.58847	0.000332628	0.0194505	147.984	-0.0556211	0.217514	-0.255713	0.798172	0.999783	113.206	0.913364	0.272018	3.35773	0.000785863	0.0212764
PCOR1329_LOCUS11703	9129.31	-0.117073	0.0952714	-1.22884	0.219133	0.573288	10598.1	0.0179044	0.0636138	0.281455	0.778361	0.999783	10480.3	0.132309	0.0968665	1.36589	0.171975	0.439919
PCOR1329_LOCUS11705	730.656	-0.0824921	0.105063	-0.785172	0.432353	0.749322	829.279	-0.0165105	0.091512	-0.180419	0.856824	0.999783	828.555	0.0632743	0.103284	0.612627	0.540123	0.766662
PCOR1329_LOCUS11711	2007.56	-0.000185996	0.0892998	-0.00208282	0.998338	0.99965	2217.15	-0.00858445	0.0870053	-0.0986659	0.921404	0.999783	2281.76	-0.0113295	0.0921065	-0.123005	0.902103	0.961175
PCOR1329_LOCUS11712	371.066	-0.086251	0.184494	-0.467499	0.640143	0.866444	442.537	0.117607	0.128054	0.918416	0.358401	0.999783	441.034	0.198427	0.182776	1.08563	0.277643	0.558661
PCOR1329_LOCUS11713	1842.54	0.0159412	0.108165	0.147379	0.882833	0.963423	1976.15	-0.0828597	0.0770194	-1.07583	0.282003	0.999783	2044.04	-0.100991	0.106445	-0.948756	0.342745	0.618054
PCOR1329_LOCUS11715	893.93	0.0337555	0.100789	0.334911	0.737692	0.910443	987.724	0.0250639	0.090227	0.277788	0.781175	0.999783	1028	-0.0115689	0.0925024	-0.125066	0.900471	0.960325
PCOR1329_LOCUS11718	2880.44	0.133442	0.0898269	1.48554	0.1374	0.47626	3211.29	0.148143	0.0680378	2.17737	0.0294529	0.51715	3453.99	0.0117815	0.0923024	0.12764	0.898434	0.959402
PCOR1329_LOCUS11723	152.526	0.423396	0.256279	1.65209	0.0985168	0.413012	138.92	-0.0987928	0.234069	-0.422066	0.672977	0.999783	168.968	-0.527382	0.277841	-1.89814	0.0576775	0.247536
PCOR1329_LOCUS11724	106.793	0.251482	0.303588	0.828365	0.407464	0.732232	115.144	0.185788	0.235592	0.788598	0.430347	0.999783	129.6	-0.0653503	0.28349	-0.230521	0.817687	0.920631
PCOR1329_LOCUS11725	3697.39	0.141069	0.0711442	1.98287	0.0473825	0.299616	3991.89	0.0670977	0.0730444	0.918588	0.358311	0.999783	4313.36	-0.0762667	0.083033	-0.91851	0.358352	0.630855
PCOR1329_LOCUS11727	203.045	-1.05247	0.254201	-4.14032	3.47e-05	0.00402624	314.74	0.0861874	0.161513	0.533625	0.593601	0.999783	241.045	1.13426	0.249252	4.55065	5.35e-06	0.000623448
PCOR1329_LOCUS11728	95.456	-0.531821	0.245078	-2.17001	0.0300063	0.246821	131.527	0.128898	0.218041	0.591163	0.554411	0.999783	115.363	0.659997	0.244795	2.69612	0.00701515	0.0796658
PCOR1329_LOCUS11729	1056.2	-0.0639061	0.12172	-0.525025	0.599566	0.843511	1171.99	-0.0666846	0.0795118	-0.838676	0.401651	0.999783	1176.89	-0.00549989	0.121422	-0.0452956	0.963872	0.986477
PCOR1329_LOCUS1173	12.319	-1.13739	0.708424	-1.60553	0.108378	NA	20.1694	0.202937	0.530265	0.382708	0.701936	NA	15.3202	1.32528	0.637521	2.0788	0.0376361	NA
PCOR1329_LOCUS11730	103.603	0.49917	0.275889	1.80932	0.070402	0.359411	103.619	0.250439	0.228692	1.09509	0.273476	0.999783	127.27	-0.250134	0.250898	-0.996957	0.318785	0.597504
PCOR1329_LOCUS11731	1029.37	-0.382988	0.157828	-2.42663	0.01524	0.176658	1365.21	0.153231	0.102509	1.49481	0.134965	0.917326	1247.05	0.530775	0.146664	3.61898	0.000295772	0.0111376
PCOR1329_LOCUS11732	5209.15	-0.108266	0.0863457	-1.25387	0.209889	0.563614	6175.56	0.0857949	0.0694973	1.23451	0.217015	0.999783	6128.65	0.190937	0.0797638	2.39378	0.0166758	0.129188
PCOR1329_LOCUS11734	154.76	-0.755704	0.249359	-3.03059	0.00244075	0.0651837	210.444	-0.0539785	0.163457	-0.33023	0.741226	0.999783	172.784	0.703661	0.239898	2.93317	0.0033552	0.0518139
PCOR1329_LOCUS11735	95.5014	-0.142337	0.280811	-0.506877	0.612241	0.851475	110.264	-0.0198257	0.25577	-0.077514	0.938215	0.999783	107.737	0.117893	0.249382	0.47274	0.636399	0.826647
PCOR1329_LOCUS1174	531.601	0.120024	0.124936	0.960677	0.336714	0.68094	591.015	0.134644	0.104878	1.28381	0.199208	0.99326	634.139	0.0119777	0.116585	0.102737	0.918171	0.967401
PCOR1329_LOCUS11742	50.5067	0.685822	0.449813	1.52468	0.127339	0.460843	45.0141	0.147841	0.4301	0.343735	0.731045	NA	60.0229	-0.541254	0.456584	-1.18544	0.235843	0.516005
PCOR1329_LOCUS11744	162.32	-0.0571004	0.212714	-0.268438	0.788362	0.930214	181.567	-0.0174165	0.178506	-0.0975683	0.922275	0.999783	184.343	0.0391342	0.208544	0.187655	0.851147	0.936407
PCOR1329_LOCUS11746	59.3848	-0.00808982	0.344177	-0.0235049	0.981248	0.994751	72.9783	0.261773	0.293485	0.891949	0.37242	0.999783	74.8177	0.264542	0.278534	0.949765	0.342232	0.617858
PCOR1329_LOCUS11747	761.43	0.12131	0.105327	1.15175	0.249423	0.604006	826.816	0.0641989	0.108118	0.593785	0.552656	0.999783	888.004	-0.0596983	0.11706	-0.509979	0.610066	0.810807
PCOR1329_LOCUS11748	466.432	-0.00735991	0.120002	-0.0613318	0.951095	0.985936	501.344	-0.0996034	0.112545	-0.885007	0.376153	0.999783	513.992	-0.0950454	0.119899	-0.79271	0.427947	0.68532
PCOR1329_LOCUS11749	393.947	-0.254819	0.154448	-1.64987	0.0989689	0.413703	470.061	-0.042221	0.116232	-0.363248	0.71642	0.999783	442.545	0.209964	0.149116	1.40806	0.159113	0.422302
PCOR1329_LOCUS1175	2436.35	-0.0975357	0.0806938	-1.20871	0.226773	0.581363	2657.87	-0.146479	0.0705771	-2.07545	0.0379452	0.576785	2639.43	-0.0517122	0.0815323	-0.634254	0.525915	0.757263
PCOR1329_LOCUS11750	7573.59	0.0801609	0.0711814	1.12615	0.260102	0.613881	8319.17	0.0551803	0.0592648	0.93108	0.351812	0.999783	8802.58	-0.0274276	0.0766812	-0.357683	0.72058	0.87339
PCOR1329_LOCUS11751	2378.08	0.121658	0.0828909	1.46769	0.142188	0.482059	2528.8	0.00454665	0.0736893	0.0617002	0.950802	0.999783	2715.58	-0.120058	0.0762113	-1.57533	0.11518	0.356984
PCOR1329_LOCUS11753	889.936	0.161312	0.15945	1.01168	0.311691	0.659865	945.497	0.0496004	0.103876	0.477494	0.63301	0.999783	1031.46	-0.113751	0.151274	-0.75195	0.452081	0.703524
PCOR1329_LOCUS11754	1884.4	0.0527037	0.0868823	0.60661	0.54411	0.815108	2221.46	0.224758	0.0719579	3.12346	0.00178736	0.0924534	2325.5	0.16928	0.0783059	2.16178	0.0306348	0.178628
PCOR1329_LOCUS11755	61.9739	-0.522992	0.328355	-1.59276	0.111214	0.434159	78.233	-0.0766266	0.257288	-0.297825	0.765837	0.999783	68.5826	0.446526	0.315038	1.41737	0.156374	0.418758
PCOR1329_LOCUS11756	304.37	-0.863533	0.172559	-5.00428	5.61e-07	0.000177057	405.362	-0.210335	0.15623	-1.34632	0.178199	0.980721	316.527	0.650349	0.174187	3.73363	0.000188743	0.00815892
PCOR1329_LOCUS11757	181.61	-0.227562	0.181215	-1.25575	0.209206	0.562772	214.134	-0.0423915	0.157437	-0.26926	0.787729	0.999783	204.013	0.182852	0.176989	1.03313	0.301543	0.58176
PCOR1329_LOCUS11758	12.954	0.414508	0.664745	0.62356	0.532917	NA	12.009	-0.106654	0.650466	-0.163966	0.869758	NA	14.3405	-0.525024	0.645958	-0.812785	0.416341	NA
PCOR1329_LOCUS11759	28.2586	0.065676	0.4456	0.147388	0.882826	0.963423	31.7733	0.0964783	0.40019	0.241081	0.809492	NA	33.2829	0.0268327	0.431262	0.062219	0.950388	0.980898
PCOR1329_LOCUS11760	278.401	-0.327342	0.167747	-1.9514	0.0510089	0.311017	338.49	-0.0518101	0.136189	-0.380428	0.703628	0.999783	311.045	0.271305	0.159992	1.69574	0.0899354	0.31336
PCOR1329_LOCUS11761	220.87	0.0389971	0.169918	0.229506	0.818476	0.939277	249.434	0.0874264	0.156112	0.560024	0.575463	0.999783	260.012	0.0459993	0.15993	0.287622	0.773636	0.899941
PCOR1329_LOCUS11763	1220.5	-0.0102975	0.0943209	-0.109175	0.913064	0.974045	1332.26	-0.0558725	0.0938684	-0.595221	0.551696	0.999783	1366.28	-0.0477032	0.111938	-0.426155	0.669995	0.845271
PCOR1329_LOCUS11768	2271.27	0.0827892	0.0876217	0.944848	0.344737	0.686935	2489.01	0.051681	0.0699577	0.738746	0.460061	0.999783	2636.78	-0.0335498	0.0911061	-0.36825	0.712687	0.869145
PCOR1329_LOCUS11769	2689.15	0.00756631	0.0743196	0.101808	0.918909	0.975813	3087.43	0.106336	0.0636588	1.67041	0.0948389	0.828888	3183.71	0.0959712	0.0711827	1.34824	0.177582	0.447138
PCOR1329_LOCUS11770	33.8996	-0.745912	0.408202	-1.82731	0.0676532	0.352293	45.1757	-0.114188	0.337968	-0.337866	0.735464	NA	36.851	0.629549	0.402794	1.56295	0.118063	0.361829
PCOR1329_LOCUS11772	22.2193	-0.436781	0.521907	-0.836894	0.402652	0.729162	23.1094	-0.653453	0.498695	-1.31033	0.190085	NA	20.067	-0.219351	0.571541	-0.383788	0.701135	NA
PCOR1329_LOCUS11773	499.756	0.772312	0.162228	4.76067	1.93e-06	0.000465133	475.729	0.412558	0.138702	2.97441	0.00293549	0.129613	640.169	-0.358775	0.136366	-2.63096	0.00851431	0.0890204
PCOR1329_LOCUS11775	470.258	-0.107799	0.156333	-0.689552	0.490476	0.784905	530.688	-0.0619091	0.112821	-0.548737	0.583186	0.999783	523.942	0.0410704	0.15469	0.265501	0.790624	0.908271
PCOR1329_LOCUS11776	1148.31	0.171373	0.106463	1.6097	0.107464	0.428549	1131.64	-0.163747	0.0900674	-1.81805	0.0690566	0.743042	1244.49	-0.336454	0.0982053	-3.42603	0.000612482	0.0180649
PCOR1329_LOCUS11777	306.068	0.210475	0.171494	1.2273	0.21971	0.573828	304.651	-0.0843455	0.157309	-0.536176	0.591837	0.999783	340.286	-0.295443	0.15769	-1.87357	0.0609903	0.255295
PCOR1329_LOCUS11778	546.456	-0.498955	0.122239	-4.0818	4.47e-05	0.0048097	663.172	-0.196613	0.0998387	-1.96931	0.0489177	0.650863	577.104	0.300021	0.12509	2.39844	0.0164651	0.128196
PCOR1329_LOCUS11779	523.951	-0.0309786	0.131108	-0.236282	0.813213	0.937716	571.428	-0.0696469	0.10418	-0.668523	0.5038	0.999783	583.502	-0.0408791	0.129765	-0.315025	0.752743	0.88936
PCOR1329_LOCUS11780	59.0637	0.307625	0.370457	0.830393	0.406316	0.731617	60.9315	0.146172	0.293533	0.497975	0.618501	0.999783	70.4604	-0.16249	0.351701	-0.462011	0.644073	0.83076
PCOR1329_LOCUS11781	34.343	-0.0570718	0.429988	-0.132729	0.894408	0.967557	38.058	-0.031025	0.378594	-0.0819478	0.934688	NA	38.6593	0.0248944	0.404752	0.0615055	0.950957	0.980898
PCOR1329_LOCUS11782	21.4727	-0.0200027	0.506932	-0.0394584	0.968525	0.99101	23.4055	-0.0521749	0.472863	-0.110338	0.912141	NA	24.1002	-0.0341866	0.502786	-0.0679943	0.94579	NA
PCOR1329_LOCUS11783	2154.33	0.132978	0.106469	1.24899	0.211668	0.56579	2208.4	-0.0890119	0.089093	-0.999089	0.317751	0.999783	2387.39	-0.224602	0.111824	-2.00853	0.0445875	0.217049
PCOR1329_LOCUS11786	93.0428	-0.111041	0.263969	-0.42066	0.674003	0.882557	101.543	-0.139267	0.23195	-0.600416	0.548229	0.999783	101.185	-0.0294555	0.259164	-0.113656	0.909511	0.963932
PCOR1329_LOCUS11787	103.159	-0.764835	0.277969	-2.75151	0.00593204	0.1091	148.373	0.0688636	0.206363	0.333702	0.738605	0.999783	121.156	0.826748	0.258232	3.20157	0.00136682	0.0304042
PCOR1329_LOCUS11788	610.096	0.137305	0.140906	0.974444	0.329836	0.675329	610.424	-0.158562	0.133792	-1.18513	0.235964	0.999783	661.27	-0.298519	0.137067	-2.1779	0.0294135	0.174749
PCOR1329_LOCUS11789	474.275	0.494986	0.218868	2.26157	0.023724	0.221236	438.876	0.0241149	0.122136	0.197443	0.843481	0.999783	545.266	-0.469818	0.210557	-2.23131	0.0256607	0.161783
PCOR1329_LOCUS11790	967.822	-0.0292865	0.139136	-0.210488	0.833287	0.944892	1107.28	0.0651837	0.0985308	0.661557	0.508255	0.999783	1129.24	0.092288	0.126552	0.72925	0.465849	0.713868
PCOR1329_LOCUS11791	427.054	-0.0176558	0.136665	-0.12919	0.897207	0.96844	451.507	-0.158417	0.1237	-1.28066	0.200315	0.993997	461.246	-0.144037	0.147204	-0.978483	0.327835	0.605642
PCOR1329_LOCUS11792	13.6461	-0.769376	0.618507	-1.24393	0.213527	NA	17.7304	-0.219678	0.536981	-0.409098	0.682468	NA	14.1176	0.544918	0.638973	0.852802	0.393769	NA
PCOR1329_LOCUS11793	90.3098	-0.118749	0.275773	-0.430605	0.666755	0.879203	111.008	0.182618	0.224902	0.811991	0.416797	0.999783	110.286	0.301004	0.247941	1.21402	0.224742	0.503901
PCOR1329_LOCUS11796	193.057	0.00814524	0.224852	0.0362249	0.971103	0.991738	219.015	0.0582658	0.191936	0.303568	0.761457	0.999783	225.059	0.0475788	0.216526	0.219737	0.826076	0.924193
PCOR1329_LOCUS11797	184.845	0.113438	0.215818	0.525619	0.599153	0.843298	196.13	-0.014001	0.198119	-0.0706696	0.943661	0.999783	210.231	-0.129926	0.185926	-0.698807	0.484673	0.72787
PCOR1329_LOCUS11798	59.2104	-0.260764	0.301988	-0.863491	0.387867	0.719066	83.7864	0.423451	0.251978	1.68051	0.0928585	0.823229	80.2575	0.683354	0.27329	2.50047	0.0124027	0.109487
PCOR1329_LOCUS11803	607.296	0.00152955	0.117516	0.0130157	0.989615	0.997124	665.375	-0.0379052	0.112319	-0.337478	0.735757	0.999783	683.723	-0.0415031	0.122537	-0.338697	0.734838	0.880741
PCOR1329_LOCUS11804	4652.06	0.0466839	0.0654502	0.713274	0.475676	0.776008	5059.57	-0.00740861	0.057028	-0.129912	0.896636	0.999783	5291.64	-0.0568426	0.0647443	-0.877954	0.379968	0.64822
PCOR1329_LOCUS11807	947.006	0.108578	0.119055	0.911991	0.361773	0.699186	980.898	-0.0824218	0.112154	-0.734901	0.4624	0.999783	1051.7	-0.193378	0.117281	-1.64885	0.0991777	0.330448
PCOR1329_LOCUS11809	25.1929	-0.0632645	0.628714	-0.100625	0.919848	0.975993	28.1773	-0.0505253	0.556346	-0.0908162	0.927639	NA	28.2972	0.00926782	0.583137	0.015893	0.98732	NA
PCOR1329_LOCUS1181	198.108	0.133524	0.18874	0.707447	0.479289	0.778084	211.455	0.01541	0.18176	0.0847819	0.932435	0.999783	227.176	-0.119611	0.194227	-0.615833	0.538005	0.764845
PCOR1329_LOCUS11811	429.18	0.689182	0.175052	3.93701	8.25e-05	0.00765824	363.946	0.00634479	0.150144	0.0422579	0.966293	0.999783	490.902	-0.681752	0.152333	-4.47541	7.63e-06	0.000823044
PCOR1329_LOCUS11813	1281.5	0.327238	0.106057	3.08548	0.00203222	0.0587627	1340.73	0.170297	0.0803143	2.12039	0.0339734	0.549892	1542.93	-0.160124	0.10065	-1.59089	0.111633	0.351336
PCOR1329_LOCUS11814	57.0373	0.0320269	0.364089	0.0879646	0.929905	0.979668	52.7312	-0.507146	0.322922	-1.57049	0.116301	0.883124	55.6565	-0.542831	0.380071	-1.42824	0.153224	0.414186
PCOR1329_LOCUS11817	24.1709	-0.0304093	0.48804	-0.062309	0.950317	0.985742	26.3177	-0.101131	0.451923	-0.22378	0.822929	NA	26.633	-0.0757013	0.456167	-0.165951	0.868196	NA
PCOR1329_LOCUS1182	847.367	0.00537607	0.107298	0.050104	0.960039	0.988759	908.249	-0.0901521	0.0919032	-0.980946	0.326619	0.999783	937.978	-0.0970892	0.100366	-0.96735	0.333369	0.610112
PCOR1329_LOCUS11820	64.8328	-0.4205	0.391139	-1.07506	0.282346	0.63519	91.3731	0.274011	0.253721	1.07997	0.280155	0.999783	82.4489	0.680826	0.361875	1.88139	0.0599194	0.252609
PCOR1329_LOCUS11821	127.915	-0.121623	0.208198	-0.58417	0.559106	0.823461	140.989	-0.12926	0.194861	-0.663343	0.507111	0.999783	139.279	-0.0107293	0.208518	-0.0514548	0.958963	0.984643
PCOR1329_LOCUS11822	558.903	-0.109544	0.111831	-0.979549	0.327309	0.673461	654.936	0.0514723	0.0989694	0.520083	0.603006	0.999783	649.231	0.158117	0.108622	1.45566	0.145486	0.403014
PCOR1329_LOCUS11825	1104.55	0.0926675	0.0925129	1.00167	0.316502	0.664331	1167.37	-0.0396539	0.0796423	-0.4979	0.618555	0.999783	1243.22	-0.134973	0.0920204	-1.46678	0.142437	0.399034
PCOR1329_LOCUS11826	27.809	-1.01376	0.451928	-2.24319	0.0248847	0.226342	42.1517	0.085613	0.347956	0.246045	0.805647	NA	33.0214	1.09884	0.437151	2.51364	0.0119492	0.107048
PCOR1329_LOCUS11827	170.186	-0.27328	0.191962	-1.42362	0.154558	0.499473	208.478	0.0236374	0.166625	0.141859	0.887191	0.999783	195.444	0.292935	0.191156	1.53244	0.125415	0.373052
PCOR1329_LOCUS11828	259.798	-0.328966	0.172726	-1.90456	0.0568379	0.32682	306.425	-0.146652	0.156551	-0.936772	0.348876	0.999783	280.541	0.18138	0.182702	0.992767	0.320824	0.599633
PCOR1329_LOCUS1183	405.024	-0.105675	0.137351	-0.76938	0.441668	0.755544	462.994	-0.0213555	0.114069	-0.187216	0.851491	0.999783	458.036	0.0806339	0.134398	0.599964	0.54853	0.77263
PCOR1329_LOCUS11830	1061.44	-0.0993222	0.0962634	-1.03178	0.302177	0.651752	1238.65	0.0536355	0.0879779	0.609647	0.542096	0.999783	1233.22	0.149881	0.0973921	1.53895	0.123817	0.370871
PCOR1329_LOCUS11834	685.644	0.0205584	0.1144	0.179706	0.857383	0.954088	750.053	-0.0163848	0.100804	-0.162541	0.87088	0.999783	778.315	-0.0386524	0.102554	-0.3769	0.706248	0.866108
PCOR1329_LOCUS11835	52.9926	-1.16303	0.5429	-2.14225	0.0321734	0.25394	53.4715	-1.70319	0.468828	-3.63287	0.000280282	0.0241032	31.4981	-0.549008	0.477176	-1.15053	0.249924	0.531095
PCOR1329_LOCUS11837	21.9779	-0.0792875	0.501764	-0.158018	0.874443	0.960606	28.0696	0.324068	0.453734	0.714225	0.475088	NA	28.4658	0.403745	0.4871	0.828875	0.407175	NA
PCOR1329_LOCUS11838	29.2983	0.222087	0.453067	0.490186	0.624002	0.857782	32.1025	0.207731	0.407581	0.509668	0.610284	NA	35.9484	-0.00976748	0.399302	-0.0244614	0.980485	0.992973
PCOR1329_LOCUS1184	740.944	-0.070015	0.124036	-0.564472	0.572433	0.830788	788.127	-0.188617	0.0989292	-1.90659	0.0565739	0.688375	792.312	-0.120298	0.118532	-1.0149	0.310153	0.589809
PCOR1329_LOCUS11840	963.863	0.0833658	0.122804	0.67885	0.497233	0.789106	1112.61	0.200778	0.108595	1.84886	0.0644782	0.729367	1178.59	0.114271	0.127959	0.893035	0.371838	0.641399
PCOR1329_LOCUS11845	222.353	-0.135717	0.17186	-0.789694	0.429706	0.747536	286.372	0.288376	0.157862	1.82676	0.0677359	0.738663	282.119	0.420249	0.166349	2.52631	0.0115268	0.105024
PCOR1329_LOCUS1185	487.8	-0.161613	0.129844	-1.24467	0.213253	0.566882	558.477	-0.0673208	0.111869	-0.601781	0.54732	0.999783	542.14	0.0898499	0.119093	0.754452	0.450578	0.702572
PCOR1329_LOCUS11853	217.817	-0.83476	0.200154	-4.17059	3.04e-05	0.00367128	300.943	-0.0807254	0.184579	-0.437349	0.661858	0.999783	239.154	0.750639	0.199282	3.76671	0.000165414	0.00746061
PCOR1329_LOCUS11855	1783.82	-0.0989324	0.113073	-0.874941	0.381606	0.71423	1966.04	-0.118526	0.0754371	-1.57119	0.116139	0.882897	1950.77	-0.0233194	0.108256	-0.21541	0.829448	0.925841
PCOR1329_LOCUS11856	66.7822	-0.330807	0.303667	-1.08938	0.275989	0.629684	82.8217	-0.00822483	0.250139	-0.032881	0.973769	0.999783	75.8524	0.318121	0.294661	1.07962	0.280313	0.561233
PCOR1329_LOCUS11857	430.47	0.160201	0.185779	0.86232	0.388512	0.71961	453.961	0.026686	0.147624	0.18077	0.856548	0.999783	495.867	-0.132585	0.163136	-0.812725	0.416376	0.676454
PCOR1329_LOCUS11858	18.931	0.702863	0.560571	1.25383	0.209902	NA	21.1947	0.70678	0.506843	1.39447	0.163174	NA	26.7197	-0.00489909	0.498163	-0.00983431	0.992153	NA
PCOR1329_LOCUS11859	38.7416	0.74013	0.386621	1.91435	0.055575	0.323321	36.6977	0.37627	0.373348	1.00783	0.313537	NA	49.1438	-0.36378	0.351107	-1.03609	0.300159	0.580197
PCOR1329_LOCUS1186	252.183	-0.00950356	0.17938	-0.0529801	0.957748	0.987762	270.533	-0.115643	0.155508	-0.743646	0.45709	0.999783	276.053	-0.109238	0.186401	-0.58604	0.557849	0.778643
PCOR1329_LOCUS11860	215.119	-0.57668	0.20585	-2.80146	0.00508724	0.100276	277.671	-0.0865274	0.164859	-0.524858	0.599682	0.999783	236.079	0.484854	0.204389	2.37221	0.0176822	0.133385
PCOR1329_LOCUS11861	667.624	-0.191454	0.129923	-1.47359	0.140591	0.480361	797.565	0.0236631	0.0995341	0.237738	0.812084	0.999783	768.467	0.213409	0.133548	1.59799	0.110045	0.348795
PCOR1329_LOCUS11863	589.178	-0.199893	0.134533	-1.48583	0.137324	0.476167	694.849	-0.0177288	0.114767	-0.154476	0.877235	0.999783	666.845	0.178958	0.142067	1.25967	0.207787	0.483909
PCOR1329_LOCUS11866	1532.55	-0.0531176	0.0828812	-0.640888	0.521595	0.80255	1750.18	0.0342854	0.0733369	0.467505	0.640138	0.999783	1769.79	0.0850353	0.080201	1.06028	0.289018	0.56972
PCOR1329_LOCUS11869	431.277	0.0996386	0.131932	0.755224	0.450115	0.76049	457.812	-0.0281908	0.129208	-0.218181	0.827288	0.999783	486.937	-0.130065	0.144271	-0.901533	0.367305	0.637455
PCOR1329_LOCUS1187	431.594	0.152298	0.13718	1.1102	0.266912	0.620398	469.782	0.111154	0.112229	0.99042	0.321969	0.999783	510.701	-0.0434529	0.131391	-0.330714	0.74086	0.883539
PCOR1329_LOCUS11870	408.044	0.190601	0.140529	1.35631	0.175002	0.524287	413.101	-0.0662654	0.124481	-0.532335	0.594494	0.999783	456.278	-0.258553	0.133192	-1.9412	0.0522337	0.235262
PCOR1329_LOCUS11872	303.729	-0.0196189	0.15321	-0.128052	0.898108	0.968987	342.457	0.0247583	0.131794	0.187857	0.850989	0.999783	349.363	0.0414131	0.148632	0.278629	0.78053	0.903351
PCOR1329_LOCUS11874	95.8455	0.0882842	0.258519	0.341499	0.732728	0.908642	111.23	0.212462	0.219841	0.966435	0.333827	0.999783	117.682	0.120849	0.237319	0.509223	0.610596	0.811251
PCOR1329_LOCUS11875	33.1673	0.336383	0.443768	0.758014	0.448443	0.759388	33.8317	0.104147	0.436271	0.238721	0.811322	NA	39.2196	-0.235945	0.409547	-0.576111	0.56454	0.783036
PCOR1329_LOCUS11876	26.7848	0.316946	0.467248	0.678325	0.497566	0.789333	27.8991	0.183105	0.434897	0.421032	0.673732	NA	32.2049	-0.135145	0.432118	-0.312751	0.75447	0.890247
PCOR1329_LOCUS11879	72.2452	0.0654175	0.27332	0.239344	0.810839	0.936878	83.2935	0.18619	0.265377	0.701607	0.482925	0.999783	87.7553	0.117207	0.277392	0.422533	0.672636	0.846812
PCOR1329_LOCUS11882	195.165	0.0623407	0.173648	0.359006	0.719591	0.903154	198.643	-0.188507	0.16758	-1.12487	0.260643	0.999783	209.453	-0.253322	0.178184	-1.42169	0.155117	0.416929
PCOR1329_LOCUS11883	481.376	-0.0977977	0.122152	-0.800626	0.423348	0.74311	533.411	-0.100876	0.10798	-0.934211	0.350195	0.999783	529.793	-0.00598069	0.11861	-0.0504233	0.959785	0.984736
PCOR1329_LOCUS11884	494.57	-0.255131	0.151447	-1.68463	0.0920609	0.401486	599.752	0.0102174	0.118511	0.0862152	0.931295	0.999783	565.813	0.259589	0.1307	1.98614	0.0470173	0.222904
PCOR1329_LOCUS11885	743.64	-0.322809	0.100522	-3.21133	0.00132124	0.0453675	889.528	-0.0889686	0.0923058	-0.963845	0.335123	0.999783	820.116	0.231581	0.106459	2.1753	0.0296073	0.175347
PCOR1329_LOCUS11887	383.155	-0.430485	0.156423	-2.75206	0.00592221	0.10907	471.48	-0.0998185	0.118792	-0.840278	0.400752	0.999783	420.048	0.32764	0.161783	2.02519	0.0428484	0.212951
PCOR1329_LOCUS11890	643.461	-0.154773	0.128677	-1.2028	0.229054	0.583092	766.471	0.0510046	0.0957647	0.532604	0.594308	0.999783	747.25	0.201841	0.125632	1.60661	0.10814	0.345804
PCOR1329_LOCUS11892	4133.21	0.0552916	0.0891917	0.619918	0.535312	0.810253	4423	-0.0470058	0.0855058	-0.549738	0.582499	0.999783	4640.68	-0.10441	0.106981	-0.975963	0.329083	0.606732
PCOR1329_LOCUS11893	557.401	-0.503855	0.182664	-2.75837	0.00580903	0.107879	728.974	0.0130814	0.105987	0.123424	0.901771	0.999783	638.159	0.5109	0.174025	2.93578	0.00332707	0.0515669
PCOR1329_LOCUS11894	807.605	-0.129468	0.103558	-1.2502	0.211228	0.565217	939.219	0.0165415	0.108439	0.152542	0.87876	0.999783	926.299	0.141864	0.124783	1.13689	0.255585	0.536343
PCOR1329_LOCUS11896	5576.34	0.128604	0.0768174	1.67415	0.0941003	0.404959	5891.25	-0.00704143	0.0587191	-0.119917	0.904549	0.999783	6345.43	-0.138281	0.0778977	-1.77516	0.0758716	0.2868
PCOR1329_LOCUS11897	1913.1	-0.156157	0.083223	-1.87637	0.0606043	0.336708	2266.31	0.0391962	0.0725053	0.540598	0.588785	0.999783	2212.8	0.19239	0.0785437	2.44947	0.0143066	0.118787
PCOR1329_LOCUS11898	363.036	0.302926	0.171759	1.76367	0.0777871	0.376034	348.682	-0.0879393	0.143709	-0.611927	0.540586	0.999783	403.07	-0.393955	0.174822	-2.25346	0.0242302	0.156639
PCOR1329_LOCUS11899	2026.71	-0.0651615	0.0911813	-0.714636	0.474834	0.77554	2298.1	0.00309388	0.0733228	0.0421954	0.966343	0.999783	2313.31	0.065447	0.0897099	0.729541	0.465671	0.713689
PCOR1329_LOCUS1190	125.784	-0.035127	0.20886	-0.168185	0.866438	0.957669	125.226	-0.366214	0.202828	-1.80554	0.0709899	0.753688	127.205	-0.333816	0.212475	-1.57109	0.116163	0.358722
PCOR1329_LOCUS11901	247.299	0.274643	0.183271	1.49857	0.133986	0.471484	248.462	0.0169399	0.158984	0.106551	0.915145	0.999783	283.113	-0.26164	0.181842	-1.43883	0.150198	0.410105
PCOR1329_LOCUS11902	1368.98	0.112365	0.10809	1.03955	0.298549	0.64866	1456.46	2.37e-05	0.077669	0.000305491	0.999756	0.999994	1562.03	-0.11425	0.108722	-1.05084	0.293332	0.574038
PCOR1329_LOCUS11903	149.442	-0.0447414	0.246489	-0.181514	0.855964	0.953458	162.596	-0.0875011	0.202499	-0.432107	0.665664	0.999783	165.583	-0.0407201	0.220191	-0.184931	0.853283	0.937471
PCOR1329_LOCUS11904	6519.58	-0.0223654	0.0644908	-0.3468	0.728742	0.906976	7322.03	0.0159249	0.0568471	0.280135	0.779374	0.999783	7477.88	0.0357842	0.0697189	0.513265	0.607766	0.809583
PCOR1329_LOCUS11907	306.837	0.11536	0.154514	0.746602	0.455304	0.763799	321.107	-0.0518151	0.157836	-0.328284	0.742697	0.999783	344.141	-0.169493	0.170605	-0.993479	0.320477	0.599322
PCOR1329_LOCUS11908	3586.75	-0.00162553	0.0712225	-0.0228232	0.981791	0.994953	4039.38	0.0433723	0.0612445	0.708183	0.478832	0.999783	4154.04	0.0424834	0.0672565	0.631662	0.527608	0.758062
PCOR1329_LOCUS11910	864.301	-0.111784	0.0983849	-1.1362	0.255875	0.609538	951.836	-0.127223	0.0858261	-1.48233	0.138252	0.922468	942.738	-0.0179551	0.0979436	-0.183321	0.854546	0.938276
PCOR1329_LOCUS11913	706.56	0.0251312	0.123868	0.202887	0.839224	0.947155	860.399	0.276963	0.0993473	2.78783	0.00530631	0.198736	890.288	0.248296	0.11721	2.11839	0.0341416	0.189084
PCOR1329_LOCUS11915	225.89	0.105273	0.193871	0.543006	0.587126	0.838102	275.032	0.348062	0.153262	2.27103	0.0231452	0.457421	291.242	0.237132	0.178273	1.33017	0.183464	0.45418
PCOR1329_LOCUS11916	752.599	-0.121934	0.136303	-0.894586	0.371008	0.706351	936.429	0.203921	0.104893	1.94409	0.0518849	0.666281	925.249	0.320655	0.122011	2.62808	0.0085869	0.0895752
PCOR1329_LOCUS11917	580.375	0.083875	0.125459	0.668543	0.503787	0.792823	630.928	0.0336978	0.114793	0.293554	0.769099	0.999783	669.615	-0.0525075	0.121623	-0.431723	0.665943	0.843339
PCOR1329_LOCUS11918	164.409	0.00648924	0.194155	0.0334229	0.973337	0.992628	183.336	0.035551	0.169756	0.209424	0.834117	0.999783	189.729	0.026681	0.186493	0.143067	0.886237	0.953463
PCOR1329_LOCUS11919	199.362	-0.127617	0.207136	-0.616104	0.537826	0.811597	239.334	0.0917471	0.172906	0.530619	0.595683	0.999783	234.817	0.216822	0.221712	0.977945	0.328101	0.605931
PCOR1329_LOCUS11920	2304.49	0.00867404	0.0804359	0.107838	0.914124	0.974538	2470.15	-0.0871774	0.0654073	-1.33284	0.182585	0.984179	2551.76	-0.0982674	0.0791334	-1.24179	0.214313	0.492409
PCOR1329_LOCUS11923	1835.04	-0.299025	0.128377	-2.32926	0.0198451	0.202558	2321.37	0.0939391	0.0778897	1.20605	0.227797	0.999783	2169.24	0.388626	0.120743	3.21861	0.00128812	0.0293021
PCOR1329_LOCUS11925	253.064	0.0289307	0.153395	0.188603	0.850404	0.951312	278.829	0.0103847	0.155929	0.0665989	0.946901	0.999783	290.001	-0.0208427	0.166574	-0.125126	0.900424	0.96031
PCOR1329_LOCUS11926	23.9753	-0.645878	0.529321	-1.2202	0.222389	0.576319	35.7637	0.308289	0.393792	0.782872	0.433702	NA	31.2215	0.953198	0.507371	1.8787	0.0602852	0.253597
PCOR1329_LOCUS11927	12.8267	-0.512434	0.690816	-0.741781	0.45822	NA	16.2357	-0.0473778	0.575577	-0.0823136	0.934397	NA	14.3158	0.464846	0.652989	0.711875	0.476542	NA
PCOR1329_LOCUS11928	751.336	0.162648	0.127266	1.27802	0.201243	0.55399	801.859	0.060609	0.0936214	0.647384	0.517384	0.999783	874.762	-0.103806	0.12744	-0.814548	0.415331	0.675701
PCOR1329_LOCUS11929	25.4916	-0.76284	0.506635	-1.5057	0.132144	0.468689	32.0287	-0.345806	0.408778	-0.84595	0.39758	NA	24.9534	0.409116	0.510285	0.801741	0.422703	NA
PCOR1329_LOCUS11930	630.161	0.213504	0.111093	1.92185	0.0546244	0.321075	694.277	0.198931	0.10523	1.89045	0.0586985	0.699354	768.492	-0.0170498	0.117912	-0.144598	0.885028	0.952923
PCOR1329_LOCUS11932	174.586	-0.0752527	0.181166	-0.41538	0.677864	0.884442	189.309	-0.142764	0.16982	-0.840677	0.400529	0.999783	189.217	-0.0706661	0.181482	-0.389383	0.696993	0.860839
PCOR1329_LOCUS11933	47.55	-0.373075	0.336023	-1.11027	0.266884	0.620389	57.0262	-0.13878	0.294586	-0.471103	0.637567	0.999783	51.394	0.231259	0.332621	0.695264	0.48689	0.729551
PCOR1329_LOCUS11935	307.365	0.105753	0.176376	0.599592	0.548778	0.816903	345.017	0.131989	0.135632	0.973146	0.330481	0.999783	366.188	0.0198975	0.163234	0.121896	0.902982	0.961195
PCOR1329_LOCUS11936	132.39	0.0788206	0.212188	0.371466	0.710291	0.89914	132.308	-0.212683	0.209374	-1.0158	0.309723	0.999783	140.944	-0.295761	0.226705	-1.30461	0.192026	0.465194
PCOR1329_LOCUS11937	905.933	-0.0476128	0.101944	-0.46705	0.640464	0.866591	1004.65	-0.0498338	0.0881577	-0.56528	0.571883	0.999783	1015.98	-0.00412695	0.105691	-0.0390472	0.968853	0.988678
PCOR1329_LOCUS11938	212.594	-0.107245	0.171494	-0.625357	0.531737	0.807833	246.42	0.0232472	0.177269	0.131141	0.895664	0.999783	243.941	0.127958	0.191625	0.667754	0.504291	0.743033
PCOR1329_LOCUS1194	1084.62	0.0599412	0.104296	0.574722	0.565479	0.827073	1171.03	-0.0142716	0.0822145	-0.173589	0.862188	0.999783	1231.41	-0.0765575	0.104677	-0.73137	0.464553	0.712641
PCOR1329_LOCUS11940	2707	0.0118517	0.0850598	0.139334	0.889187	0.965755	2980.59	-0.00890626	0.0727665	-0.122395	0.902586	0.999783	3078.07	-0.0234949	0.0822663	-0.285596	0.775187	0.900687
PCOR1329_LOCUS11941	56.763	-0.343836	0.384087	-0.895202	0.370679	0.706061	73.0501	0.13174	0.290556	0.453404	0.650258	0.999783	68.1853	0.474841	0.376591	1.26089	0.207347	0.483473
PCOR1329_LOCUS11943	460.505	0.0551234	0.14843	0.371378	0.710356	0.89914	492.708	-0.0414498	0.139943	-0.29619	0.767085	0.999783	518.249	-0.0985004	0.14137	-0.696755	0.485956	0.728762
PCOR1329_LOCUS11947	1002.78	0.329049	0.0921925	3.56915	0.000358136	0.020387	1066.44	0.219673	0.0963044	2.28102	0.0225471	0.452425	1227.63	-0.111951	0.105025	-1.06595	0.286445	0.567368
PCOR1329_LOCUS11951	876.792	0.250198	0.127571	1.96125	0.0498495	0.307407	867.366	-0.0635694	0.0943065	-0.674073	0.500265	0.999783	980.989	-0.314912	0.122588	-2.56886	0.0102033	0.0982579
PCOR1329_LOCUS11954	46.0949	-0.339857	0.410894	-0.827116	0.408171	0.732584	50.8924	-0.335265	0.371358	-0.902807	0.366629	0.999783	46.5505	0.0055447	0.380518	0.0145715	0.988374	0.996343
PCOR1329_LOCUS11955	348.529	-0.00623561	0.13554	-0.0460058	0.963306	0.989591	375.58	-0.0886716	0.131242	-0.675633	0.499274	0.999783	386.1	-0.0847569	0.142956	-0.59289	0.553255	0.775738
PCOR1329_LOCUS11958	84.7782	-0.295386	0.27829	-1.06143	0.288494	0.640342	96.222	-0.218352	0.246572	-0.885549	0.375861	0.999783	88.828	0.0719463	0.255463	0.281631	0.778226	0.902279
PCOR1329_LOCUS1196	115.151	1.0831	1.06739	1.01472	0.31024	0.658975	79.0936	-0.106014	1.00583	-0.1054	0.916059	0.999783	128.603	-1.18971	0.903364	-1.31698	0.187846	0.459519
PCOR1329_LOCUS11960	335.769	-0.255781	0.17887	-1.42998	0.152722	0.497548	409.819	0.0325429	0.119588	0.272126	0.785525	0.999783	387.483	0.284716	0.175696	1.6205	0.105125	0.341082
PCOR1329_LOCUS11963	42.1165	-0.354467	0.365223	-0.970548	0.331773	0.676782	46.0879	-0.41485	0.339686	-1.22127	0.221982	NA	41.2969	-0.0610528	0.385807	-0.158247	0.874262	0.947538
PCOR1329_LOCUS11964	146.679	-0.20476	0.216962	-0.94376	0.345292	0.687417	157.86	-0.301854	0.199939	-1.50973	0.131112	0.910791	150.627	-0.0994637	0.199787	-0.497849	0.61859	0.81557
PCOR1329_LOCUS11966	319.244	-0.261577	0.175138	-1.49354	0.135296	0.473343	400.731	0.1	0.131687	0.759377	0.447627	0.999783	377.927	0.357941	0.180211	1.98623	0.0470081	0.222884
PCOR1329_LOCUS11967	2030.2	0.181628	0.09976	1.82065	0.0686599	0.354695	2177.41	0.0914528	0.0872695	1.04794	0.294668	0.999783	2388.15	-0.0920454	0.0982927	-0.936442	0.349046	0.622729
PCOR1329_LOCUS11968	2182.26	0.135715	0.0925698	1.46608	0.142625	0.482395	2309.15	0.0070717	0.0755333	0.0936236	0.925408	0.999783	2495.45	-0.130928	0.0952328	-1.37482	0.169188	0.436392
PCOR1329_LOCUS1197	820.9	-0.319244	0.13924	-2.29276	0.0218617	0.211448	1076.96	0.174708	0.091903	1.901	0.0573014	0.691935	1002.73	0.490796	0.142867	3.43533	0.000591829	0.0176121
PCOR1329_LOCUS11972	1706.86	-0.177326	0.105731	-1.67714	0.0935144	0.403699	2023.62	0.0206744	0.0868013	0.238181	0.811741	0.999783	1960.72	0.194529	0.0981513	1.98193	0.0474866	0.224091
PCOR1329_LOCUS11973	738.985	0.238327	0.145796	1.63466	0.10212	0.418944	740.213	-0.0438703	0.129976	-0.337526	0.73572	0.999783	831.45	-0.284439	0.156681	-1.81541	0.0694613	0.273847
PCOR1329_LOCUS11974	1171.62	-0.0788066	0.103921	-0.758333	0.448252	0.759279	1345.82	0.0214515	0.0777696	0.275834	0.782676	0.999783	1345.95	0.0969641	0.103828	0.933893	0.350359	0.624114
PCOR1329_LOCUS11975	100.246	0.10906	0.259383	0.420458	0.674151	0.882631	109.868	0.0788833	0.24395	0.323359	0.746424	0.999783	117.18	-0.0334649	0.232735	-0.14379	0.885667	0.953213
PCOR1329_LOCUS11977	214.511	-0.0701385	0.190583	-0.36802	0.712858	0.900437	253.417	0.108011	0.165892	0.651093	0.514987	0.999783	254.656	0.174842	0.157393	1.11086	0.266627	0.547289
PCOR1329_LOCUS1198	37.7751	-0.419864	0.395704	-1.06106	0.288664	0.640342	50.0355	0.103036	0.337259	0.305509	0.759978	0.999783	44.8181	0.518525	0.392081	1.32249	0.186003	0.457247
PCOR1329_LOCUS11980	15.3267	-0.809443	0.590631	-1.37047	0.17054	NA	21.9303	0.0462457	0.512819	0.0901794	0.928145	NA	17.9364	0.854124	0.618616	1.3807	0.167371	NA
PCOR1329_LOCUS11981	85.4455	0.0240748	0.269857	0.0892133	0.928912	0.979299	99.5888	0.16442	0.241298	0.681401	0.495618	0.999783	103.201	0.137354	0.253432	0.541976	0.587835	0.797537
PCOR1329_LOCUS11984	61.7362	-0.186195	0.312889	-0.595081	0.551789	0.818952	72.0781	-0.0553377	0.284206	-0.19471	0.84562	0.999783	69.2082	0.132565	0.331641	0.399725	0.689359	0.855921
PCOR1329_LOCUS11985	3054.82	0.171247	0.0794098	2.1565	0.0310446	0.250435	3168.44	-0.0137142	0.06325	-0.216825	0.828345	0.999783	3468.83	-0.187534	0.0812976	-2.30676	0.0210683	0.145264
PCOR1329_LOCUS11986	682.151	0.0782912	0.130815	0.598489	0.549513	0.817277	746.31	0.0373533	0.0985654	0.37897	0.70471	0.999783	787.396	-0.0445849	0.132304	-0.336988	0.736126	0.881352
PCOR1329_LOCUS11987	982.955	0.0931687	0.14365	0.648581	0.516609	0.800208	1051.19	-0.0050969	0.120458	-0.0423126	0.96625	0.999783	1119.57	-0.100697	0.148605	-0.677613	0.498017	0.738233
PCOR1329_LOCUS11988	65.4598	0.0458817	0.299535	0.153176	0.878259	0.961928	65.5349	-0.250806	0.299608	-0.837113	0.402529	0.999783	68.8117	-0.300285	0.316212	-0.94963	0.3423	0.617875
PCOR1329_LOCUS11989	221.166	0.0473426	0.176415	0.268359	0.788423	0.930215	232.308	-0.11688	0.171384	-0.68198	0.495251	0.999783	242.405	-0.166207	0.192806	-0.862041	0.388665	0.655498
PCOR1329_LOCUS11991	264.735	-0.14366	0.153317	-0.93701	0.348753	0.689479	296.251	-0.120212	0.140899	-0.853178	0.39356	0.999783	288.957	0.0203713	0.154121	0.132177	0.894844	0.95772
PCOR1329_LOCUS11993	738.47	-0.402629	0.1376	-2.92608	0.00343264	0.0803694	886.17	-0.144306	0.0989431	-1.45847	0.14471	0.933975	795.977	0.255017	0.136046	1.87449	0.0608631	0.255133
PCOR1329_LOCUS11994	34.8359	-0.0191102	0.426297	-0.0448285	0.964244	0.98974	38.0506	-0.0595511	0.414334	-0.143727	0.885716	NA	38.9667	-0.0420781	0.412017	-0.102127	0.918656	0.967622
PCOR1329_LOCUS11997	94.7063	-0.0909396	0.264664	-0.343604	0.731144	0.907865	123.61	0.346471	0.218578	1.58511	0.112941	0.87421	123.126	0.432117	0.244174	1.76971	0.0767754	0.288757
PCOR1329_LOCUS11998	2150.1	0.0388644	0.0786023	0.494443	0.620993	0.856153	2262.64	-0.116266	0.0742097	-1.56673	0.117179	0.883334	2359.48	-0.156794	0.0900119	-1.74192	0.0815216	0.297824
PCOR1329_LOCUS120	253.641	0.218198	0.175263	1.24497	0.213141	0.566745	253.773	-0.0599117	0.168522	-0.355512	0.722206	0.999783	284.177	-0.281154	0.18402	-1.52785	0.12655	0.374774
PCOR1329_LOCUS12004	213.133	0.244564	0.206986	1.18155	0.237385	0.592528	231.046	0.184532	0.202533	0.911117	0.362234	0.999783	257.934	-0.0630421	0.21741	-0.289969	0.77184	0.899201
PCOR1329_LOCUS12007	3149.51	-0.159347	0.096124	-1.65773	0.0973728	0.411068	3684.46	0.00125467	0.0633947	0.0197913	0.98421	0.999783	3592.91	0.157593	0.0990162	1.59159	0.111477	0.351081
PCOR1329_LOCUS1201	1397.62	0.0150184	0.0874459	0.171745	0.863638	0.956677	1537.06	-0.00860626	0.0780803	-0.110223	0.912232	0.999783	1588.46	-0.0266527	0.0859078	-0.310247	0.756373	0.891074
PCOR1329_LOCUS12015	231.799	0.238912	0.195339	1.22306	0.221307	0.575831	259.656	0.253712	0.153956	1.64795	0.0993623	0.841224	288.049	0.0116864	0.184232	0.0634331	0.949422	0.980602
PCOR1329_LOCUS12016	301.305	-0.1214	0.165554	-0.733295	0.463379	0.767874	350.007	0.0132456	0.141256	0.0937702	0.925292	0.999783	344.8	0.129624	0.143385	0.904026	0.365982	0.636563
PCOR1329_LOCUS12017	353.205	-0.0114965	0.143104	-0.0803365	0.93597	0.982064	393.688	0.00474394	0.131039	0.0362026	0.971121	0.999783	403.748	0.0139398	0.141204	0.0987209	0.92136	0.968589
PCOR1329_LOCUS12019	215.161	0.274005	0.216986	1.26278	0.20667	0.560196	202.269	-0.188771	0.203147	-0.929237	0.352766	0.999783	232.158	-0.461417	0.174082	-2.65057	0.00803553	0.0861786
PCOR1329_LOCUS1202	260.734	0.121302	0.175326	0.691862	0.489024	0.784178	272.268	-0.0431067	0.14896	-0.289386	0.772286	0.999783	293.225	-0.166962	0.174741	-0.955485	0.339333	0.614881
PCOR1329_LOCUS12020	572.499	0.212818	0.141091	1.50837	0.131459	0.467978	589.067	0.0086115	0.159868	0.0538662	0.957042	0.999783	654.358	-0.207533	0.166582	-1.24583	0.212827	0.490182
PCOR1329_LOCUS12021	169.872	-0.465264	0.240272	-1.93641	0.0528178	0.316202	210.779	-0.121334	0.171816	-0.706185	0.480073	0.999783	184.409	0.340774	0.247637	1.3761	0.168791	0.436079
PCOR1329_LOCUS12022	254.866	-0.153727	0.161558	-0.95153	0.341336	0.68428	299.985	0.0345347	0.13661	0.252797	0.800425	0.999783	294.265	0.185823	0.156669	1.18608	0.235589	0.51575
PCOR1329_LOCUS12023	204.702	0.0411474	0.198294	0.207507	0.835614	0.945632	223.055	0.0064175	0.163017	0.0393671	0.968598	0.999783	233.912	-0.0378609	0.199779	-0.189514	0.84969	0.935883
PCOR1329_LOCUS12025	27.9562	0.289642	0.453819	0.638232	0.523323	0.803209	29.4655	0.171233	0.424174	0.403685	0.686444	NA	33.5133	-0.120134	0.406357	-0.295637	0.767508	0.896857
PCOR1329_LOCUS12026	1052.5	-0.054972	0.0887165	-0.619637	0.535497	0.810319	1140.85	-0.119356	0.0872927	-1.3673	0.17153	0.97224	1151.56	-0.0675088	0.0978967	-0.689592	0.490451	0.732363
PCOR1329_LOCUS12028	415.041	-0.325976	0.149254	-2.18404	0.0289593	0.242214	557.993	0.2376	0.108897	2.18187	0.0291192	0.514127	519.973	0.55929	0.138765	4.03048	5.57e-05	0.00355061
PCOR1329_LOCUS12029	473.556	0.162855	0.160778	1.01292	0.311097	0.659431	546.704	0.265189	0.116692	2.27254	0.0230537	0.456422	591.511	0.0980568	0.148929	0.658413	0.510273	0.746387
PCOR1329_LOCUS1203	30.2096	-0.392447	0.465903	-0.842336	0.3996	0.727651	38.3654	-0.00670281	0.40211	-0.0166691	0.986701	NA	34.3597	0.387538	0.500493	0.774313	0.438746	0.693326
PCOR1329_LOCUS12030	537.763	-0.0563462	0.170397	-0.330675	0.74089	0.912029	651.575	0.187432	0.114032	1.64368	0.100243	0.843649	656.573	0.239404	0.160898	1.48792	0.136773	0.390115
PCOR1329_LOCUS12034	393.395	-0.203645	0.143786	-1.4163	0.156688	0.501605	452.898	-0.0874211	0.125028	-0.699209	0.484421	0.999783	433.86	0.112457	0.127163	0.88435	0.376507	0.645495
PCOR1329_LOCUS12037	1169.52	0.18113	0.0992711	1.8246	0.0680621	0.352919	1250.74	0.0822711	0.0993131	0.828402	0.407443	0.999783	1370.37	-0.101395	0.10419	-0.973173	0.330467	0.607866
PCOR1329_LOCUS12038	220.249	-0.115282	0.186464	-0.618252	0.536409	0.810912	244.464	-0.123229	0.156232	-0.788759	0.430253	0.999783	240.466	-0.00988915	0.192397	-0.0513997	0.959007	0.984643
PCOR1329_LOCUS12039	350.528	0.159188	0.1637	0.972439	0.330832	0.676234	361.514	-0.0402843	0.143448	-0.280829	0.778842	0.999783	394.844	-0.200439	0.147566	-1.3583	0.174369	0.443111
PCOR1329_LOCUS1204	19.8803	-0.075874	0.607082	-0.124982	0.900538	NA	18.6732	-0.617509	0.588159	-1.0499	0.293764	NA	18.6972	-0.543322	0.601904	-0.902671	0.3667	NA
PCOR1329_LOCUS12043	15.9667	0.236725	0.67567	0.350356	0.726071	NA	15.4906	-0.113717	0.675715	-0.168291	0.866355	NA	17.5724	-0.356306	0.717485	-0.496605	0.619468	NA
PCOR1329_LOCUS12044	1418.07	-0.0151778	0.0909232	-0.16693	0.867425	0.958105	1583.16	0.00692823	0.080015	0.0865867	0.931	0.999783	1622.08	0.0200197	0.0873039	0.22931	0.818628	0.921004
PCOR1329_LOCUS12046	112.156	-0.0379438	0.229094	-0.165626	0.868451	0.958255	124.631	-0.0256985	0.207414	-0.1239	0.901395	0.999783	127.027	0.0112249	0.216299	0.0518953	0.958612	0.984421
PCOR1329_LOCUS12047	455.649	0.194578	0.143427	1.35663	0.174897	0.524285	453.366	-0.115852	0.127496	-0.90867	0.363524	0.999783	501.766	-0.312806	0.124191	-2.51874	0.0117775	0.106288
PCOR1329_LOCUS1205	109.022	-0.324311	0.24498	-1.32383	0.185561	0.536032	136.964	0.0733786	0.193831	0.378569	0.705008	0.999783	127.927	0.396644	0.234667	1.69025	0.0909809	0.315432
PCOR1329_LOCUS12050	1468.35	-0.114466	0.093901	-1.21901	0.222841	0.576867	1683.97	-0.0145987	0.0838037	-0.174201	0.861708	0.999783	1665.76	0.097181	0.0922684	1.05324	0.29223	0.573157
PCOR1329_LOCUS12051	614.402	-0.125402	0.180758	-0.693756	0.487835	0.783322	685.087	-0.112146	0.11692	-0.959163	0.337476	0.999783	673.456	0.0103343	0.178002	0.0580569	0.953703	0.982046
PCOR1329_LOCUS12055	943.229	-0.205633	0.149059	-1.37954	0.167729	0.514587	1118.53	-0.00676442	0.0900349	-0.0751311	0.94011	0.999783	1072.37	0.19472	0.147164	1.32315	0.185786	0.457003
PCOR1329_LOCUS12056	18.8082	0.284841	0.665507	0.428006	0.668646	NA	16.3414	-0.395036	0.571476	-0.691256	0.489405	NA	19.1932	-0.67985	0.65977	-1.03043	0.302806	NA
PCOR1329_LOCUS1206	639.009	-0.302576	0.113168	-2.67368	0.00750241	0.122912	688.594	-0.393784	0.10701	-3.67989	0.00023333	0.0211689	632.649	-0.094043	0.118176	-0.79579	0.426154	0.684025
PCOR1329_LOCUS12060	29.7228	-1.23756	0.55303	-2.23778	0.0252353	0.227668	35.7221	-0.849275	0.462727	-1.83537	0.0664507	NA	23.4092	0.388013	0.548274	0.707699	0.479132	NA
PCOR1329_LOCUS12061	139.84	0.254126	0.241437	1.05256	0.292543	0.643277	136.693	-0.0788752	0.198634	-0.397088	0.691303	0.999783	155.558	-0.335096	0.233708	-1.43383	0.151622	0.411916
PCOR1329_LOCUS12064	647.001	-0.221045	0.13216	-1.67255	0.0944151	0.405318	794.272	0.0753071	0.0994212	0.757455	0.448777	0.999783	758.688	0.291941	0.124023	2.35393	0.0185759	0.136963
PCOR1329_LOCUS12065	130.666	-0.0208627	0.235279	-0.0886722	0.929342	0.979516	133.468	-0.269648	0.233848	-1.15309	0.248873	0.999783	136.311	-0.25133	0.265366	-0.947105	0.343585	0.618826
PCOR1329_LOCUS12066	387.632	0.0251924	0.148469	0.169681	0.865261	0.95721	412.991	-0.0932493	0.121297	-0.768766	0.442032	0.999783	428.703	-0.120482	0.145448	-0.828354	0.40747	0.669208
PCOR1329_LOCUS12069	429.648	0.106183	0.129268	0.821418	0.411408	0.734932	450.301	-0.0498268	0.124259	-0.400991	0.688427	0.999783	482.388	-0.158911	0.139981	-1.13524	0.256275	0.537008
PCOR1329_LOCUS1207	2030.97	0.25954	0.102036	2.54361	0.0109714	0.149162	2062.54	0.0209087	0.0750546	0.278579	0.780568	0.999783	2332.86	-0.240309	0.100645	-2.38768	0.0169549	0.130265
PCOR1329_LOCUS12072	911.821	0.0382899	0.134346	0.28501	0.775637	0.925498	1024.36	0.0748045	0.0988873	0.756462	0.449372	0.999783	1068.56	0.0355834	0.119098	0.298774	0.765112	0.895422
PCOR1329_LOCUS12075	22.1018	-0.694541	0.484331	-1.43402	0.151566	0.495791	28.2313	-0.221293	0.439342	-0.503692	0.614478	NA	22.9475	0.471308	0.515692	0.913933	0.360752	NA
PCOR1329_LOCUS12076	24.1453	0.302512	0.489064	0.618554	0.53621	0.810768	24.8523	0.0914461	0.466927	0.195847	0.84473	NA	28.4607	-0.214363	0.436043	-0.49161	0.622995	NA
PCOR1329_LOCUS12077	15.5595	0.442339	0.605972	0.729966	0.465411	NA	16.3548	0.291744	0.563737	0.517519	0.604794	NA	19.4468	-0.155615	0.553985	-0.280901	0.778786	NA
PCOR1329_LOCUS1208	34.3685	-0.213816	0.393476	-0.543403	0.586853	0.8381	53.6992	0.704601	0.333493	2.11279	0.0346188	0.553529	52.3519	0.914984	0.366956	2.49344	0.0126512	0.110666
PCOR1329_LOCUS12080	633.243	0.118201	0.172644	0.68465	0.493565	0.786932	665.736	-0.0374164	0.152898	-0.244714	0.806678	0.999783	713.589	-0.15796	0.182788	-0.864169	0.387495	0.654331
PCOR1329_LOCUS12082	295.919	0.00678913	0.159364	0.0426013	0.966019	0.990147	327.537	0.00335023	0.133933	0.0250142	0.980044	0.999783	338.232	-0.00519511	0.155597	-0.0333882	0.973365	0.990768
PCOR1329_LOCUS12083	1443.91	0.0158657	0.0984417	0.161169	0.87196	0.959731	1640.82	0.0822958	0.0937681	0.877652	0.380133	0.999783	1695.32	0.0650144	0.113009	0.575302	0.565087	0.783293
PCOR1329_LOCUS12084	79.9569	0.112737	0.354002	0.318464	0.750133	0.915987	80.2777	-0.204234	0.281542	-0.72541	0.468201	0.999783	85.6094	-0.318666	0.341126	-0.93416	0.350221	0.624084
PCOR1329_LOCUS12089	1443.52	0.0281285	0.130132	0.216154	0.828868	0.943394	1638.3	0.097336	0.10812	0.900261	0.367982	0.999783	1702.2	0.0671108	0.103646	0.647499	0.517309	0.75115
PCOR1329_LOCUS12090	965.685	0.0389401	0.0915132	0.425514	0.670462	0.880845	1094.74	0.103069	0.104791	0.98356	0.325332	0.999783	1140.91	0.0612163	0.118288	0.517517	0.604795	0.807612
PCOR1329_LOCUS12092	1062.43	-0.0653642	0.149375	-0.437586	0.661687	0.876731	1376.47	0.359444	0.0779745	4.60977	4.03e-06	0.000827528	1387	0.421517	0.146302	2.88114	0.00396238	0.0567642
PCOR1329_LOCUS12093	71.3809	-0.775493	0.361508	-2.14516	0.0319397	0.253373	99.7669	-0.0161098	0.251034	-0.0641738	0.948832	0.999783	80.3617	0.746681	0.338984	2.2027	0.0276159	0.168991
PCOR1329_LOCUS12095	279.581	0.515146	0.184141	2.79756	0.00514899	0.100942	275.699	0.205301	0.152123	1.34957	0.177153	0.980036	339.321	-0.312743	0.172268	-1.81544	0.0694557	0.273847
PCOR1329_LOCUS12097	1748.95	-0.0781254	0.0836271	-0.934212	0.350195	0.690771	1950.56	-0.0609059	0.0732535	-0.83144	0.405725	0.999783	1951.7	0.0142568	0.0813353	0.175285	0.860856	0.941122
PCOR1329_LOCUS12104	109.012	-0.233214	0.230859	-1.0102	0.312401	0.660623	136.83	0.144158	0.194642	0.740629	0.458918	0.999783	131.354	0.376013	0.217489	1.72889	0.0838295	0.301807
PCOR1329_LOCUS12105	62.8211	-0.831551	0.320437	-2.59505	0.00945775	0.139382	76.1212	-0.520063	0.272745	-1.90678	0.0565494	0.688265	57.4279	0.309513	0.348425	0.888322	0.374367	0.643922
PCOR1329_LOCUS12106	411.853	0.0934059	0.15577	0.599641	0.548745	0.816903	459.839	0.10761	0.11949	0.90058	0.367812	0.999783	487.421	0.0113667	0.151954	0.0748036	0.940371	0.976813
PCOR1329_LOCUS12108	398.243	-0.393527	0.137299	-2.86621	0.00415422	0.0901187	461.153	-0.245769	0.116991	-2.10076	0.0356623	0.561149	413.883	0.145329	0.134841	1.07778	0.281132	0.56189
PCOR1329_LOCUS12109	46.6709	-0.26892	0.348812	-0.770961	0.44073	0.754934	64.2011	0.349403	0.325263	1.07422	0.282725	0.999783	61.3582	0.616084	0.363146	1.69652	0.0897875	0.313229
PCOR1329_LOCUS1211	286.032	0.392391	0.182884	2.14558	0.0319066	0.253323	275.236	0.0224732	0.145977	0.15395	0.877649	0.999783	328.822	-0.370781	0.181207	-2.04617	0.0407394	0.207117
PCOR1329_LOCUS12110	55.5513	-0.300991	0.317778	-0.947172	0.343551	0.685738	67.9236	-0.0206125	0.273396	-0.0753943	0.939901	0.999783	62.9546	0.277418	0.304645	0.910626	0.362493	0.63374
PCOR1329_LOCUS12111	343.553	0.169467	0.157131	1.07851	0.280807	0.633963	359.784	0.00995147	0.144599	0.0688211	0.945132	0.999783	393.133	-0.162239	0.159032	-1.02016	0.30765	0.587283
PCOR1329_LOCUS12112	460.311	-0.200781	0.150554	-1.33362	0.182329	0.532001	538.298	-0.0418833	0.1275	-0.328497	0.742536	0.999783	515.992	0.152804	0.12483	1.2241	0.220914	0.49958
PCOR1329_LOCUS12113	888.987	-0.195219	0.139201	-1.40243	0.160787	0.507303	949.361	-0.304877	0.1349	-2.26002	0.0238197	0.464975	910.845	-0.114299	0.161434	-0.708028	0.478928	0.723799
PCOR1329_LOCUS12118	4800.35	0.0532324	0.0670178	0.794302	0.427019	0.745681	5136.33	-0.0483933	0.0608503	-0.795285	0.426448	0.999783	5385.64	-0.104401	0.0683853	-1.52665	0.126848	0.375157
PCOR1329_LOCUS1212	3095.6	0.141127	0.11258	1.25357	0.209998	0.563653	3361.22	0.0813529	0.0765005	1.06343	0.287587	0.999783	3630.3	-0.0614877	0.115526	-0.532242	0.594558	0.801641
PCOR1329_LOCUS12121	25.5553	0.778119	0.49693	1.56585	0.117384	0.444866	26.4192	0.633486	0.458516	1.3816	0.167095	NA	34.9932	-0.145352	0.454805	-0.319592	0.749278	0.887679
PCOR1329_LOCUS12125	3059.35	0.258621	0.091277	2.83337	0.00460601	0.0949882	3110.31	0.0221471	0.0698849	0.316909	0.751313	0.999783	3515.36	-0.238151	0.0858722	-2.77332	0.00554875	0.0694909
PCOR1329_LOCUS12129	2180.27	-0.069659	0.110569	-0.630006	0.528691	0.806183	2427.98	-0.0570319	0.0808777	-0.705162	0.480709	0.999783	2436.24	0.00903881	0.106255	0.0850673	0.932208	0.973374
PCOR1329_LOCUS12130	2964.45	0.190454	0.0910095	2.09269	0.0363772	0.267385	2949.63	-0.114858	0.06712	-1.71123	0.0870392	0.811315	3260.06	-0.307995	0.0888058	-3.46819	0.000523978	0.0162913
PCOR1329_LOCUS12131	496.501	0.0901666	0.117391	0.76809	0.442433	0.755857	553.628	0.10123	0.110868	0.913067	0.361207	0.999783	586.791	0.00930863	0.121816	0.0764155	0.939089	0.976362
PCOR1329_LOCUS12133	154.097	0.345359	0.219712	1.57187	0.11598	0.442136	158.27	0.152383	0.196041	0.777299	0.436982	0.999783	184.47	-0.192035	0.189264	-1.01464	0.310277	0.589905
PCOR1329_LOCUS12134	7287.76	-0.0372187	0.0800616	-0.464876	0.64202	0.866988	8430.39	0.0842879	0.0583288	1.44505	0.148445	0.940522	8564.35	0.118596	0.0776284	1.52774	0.126576	0.374806
PCOR1329_LOCUS12137	261.417	0.0671179	0.162543	0.412924	0.679662	0.885086	292.615	0.089292	0.152681	0.584827	0.558664	0.999783	307.661	0.0192272	0.153771	0.125037	0.900494	0.960327
PCOR1329_LOCUS12138	327.495	0.0294562	0.149338	0.197245	0.843636	0.948922	364.828	0.04203	0.131379	0.319915	0.749033	0.999783	378.697	0.00926669	0.15016	0.0617119	0.950792	0.980898
PCOR1329_LOCUS12139	1036.74	0.0938118	0.0942128	0.995743	0.319375	0.667123	1110.16	-0.00427601	0.0827322	-0.051685	0.95878	0.999783	1180.46	-0.100966	0.0932073	-1.08324	0.2787	0.559964
PCOR1329_LOCUS1214	152.069	-0.180338	0.226744	-0.795336	0.426418	0.745264	183.896	0.0633294	0.184626	0.343015	0.731587	0.999783	177.298	0.238044	0.214687	1.1088	0.267517	0.548271
PCOR1329_LOCUS12140	155.296	0.0799125	0.211319	0.37816	0.705311	0.896955	177.106	0.155132	0.196943	0.7877	0.430872	0.999783	187.24	0.0729032	0.192497	0.378724	0.704893	0.865267
PCOR1329_LOCUS12142	470.445	-0.116236	0.149215	-0.778981	0.435991	0.751704	551.851	0.0441637	0.110133	0.401005	0.688416	0.999783	544.621	0.156067	0.147142	1.06065	0.288847	0.569486
PCOR1329_LOCUS12143	158.303	0.316285	0.188585	1.67715	0.0935138	0.403699	160	0.07006	0.182352	0.384202	0.700829	0.999783	184.533	-0.248741	0.181424	-1.37105	0.170359	0.437954
PCOR1329_LOCUS12144	58.4919	0.549577	0.325402	1.68892	0.0912355	0.399844	55.7582	0.17375	0.320417	0.542264	0.587636	0.999783	70.3069	-0.377633	0.320146	-1.17956	0.238173	0.518471
PCOR1329_LOCUS12146	176.238	-0.0582482	0.219758	-0.265057	0.790966	0.931255	236.436	0.445261	0.216222	2.05928	0.0394678	0.588989	238.3	0.505834	0.268084	1.88685	0.0591803	0.251223
PCOR1329_LOCUS12147	2635.33	0.108734	0.0729588	1.49035	0.136132	0.474271	2712.65	-0.105306	0.0653684	-1.61096	0.107189	0.85998	2903.78	-0.216714	0.0725789	-2.98591	0.00282735	0.0469003
PCOR1329_LOCUS12148	194.56	0.379022	0.198765	1.90689	0.0565354	0.326152	214.657	0.377428	0.19951	1.89178	0.0585206	0.699112	250.185	-0.00620821	0.212448	-0.0292222	0.976687	0.991682
PCOR1329_LOCUS12149	827.804	0.263323	0.154031	1.70955	0.0873487	0.393174	732.262	-0.41111	0.109214	-3.76424	0.000167054	0.0164637	838.077	-0.67717	0.147075	-4.60425	4.14e-06	0.000510723
PCOR1329_LOCUS1215	1569.47	0.044605	0.0874755	0.509915	0.610111	0.850441	1695.16	-0.031828	0.0810003	-0.392937	0.694366	0.999783	1770.82	-0.0788435	0.0902313	-0.873793	0.382231	0.650353
PCOR1329_LOCUS12150	773.302	0.126391	0.142386	0.88766	0.374724	0.708878	869.275	0.162495	0.261276	0.62193	0.533988	0.999783	932.156	0.0349591	0.15738	0.222132	0.824211	0.923438
PCOR1329_LOCUS12151	340.632	-0.160448	0.160497	-0.999695	0.317458	0.665387	414.551	0.107289	0.136439	0.786346	0.431665	0.999783	403.546	0.262728	0.150237	1.74876	0.0803323	0.295445
PCOR1329_LOCUS12155	43.3585	0.791692	0.537465	1.47301	0.140748	0.480808	31.669	-0.279819	0.459233	-0.609319	0.542313	NA	46.3525	-1.06942	0.515677	-2.07381	0.0380969	0.200325
PCOR1329_LOCUS12156	203.184	0.131054	0.181697	0.721278	0.470738	0.772788	200.843	-0.193538	0.167714	-1.15397	0.24851	0.999783	217.948	-0.326912	0.177754	-1.83913	0.0658962	0.266016
PCOR1329_LOCUS12157	2861.39	0.39948	0.125213	3.1904	0.00142077	0.0471079	2802.83	0.0707433	0.0742034	0.953369	0.340403	0.999783	3335.68	-0.330098	0.124862	-2.64369	0.00820074	0.0869166
PCOR1329_LOCUS12161	888.045	-0.0450803	0.108844	-0.414174	0.678747	0.88469	1013.08	0.0323451	0.0933426	0.34652	0.728952	0.999783	1024.77	0.0755381	0.114057	0.662283	0.50779	0.745137
PCOR1329_LOCUS12162	7076.21	0.0590682	0.232741	0.253794	0.799655	0.933565	9034.74	0.435356	0.0772913	5.63267	1.77e-08	8.07e-06	9460.54	0.372082	0.141689	2.62605	0.00863828	0.0898375
PCOR1329_LOCUS12165	1080.36	-0.0111677	0.133045	-0.0839392	0.933105	0.980882	1217	0.0298871	0.0939442	0.318137	0.750381	0.999783	1245.09	0.0382397	0.133915	0.285551	0.775222	0.900704
PCOR1329_LOCUS12166	98.2567	0.0995745	0.294483	0.338133	0.735263	0.909647	118.761	0.358557	0.22486	1.59458	0.110807	0.870088	126.74	0.257088	0.265594	0.967974	0.333057	0.609829
PCOR1329_LOCUS12167	314.058	-0.504463	0.152275	-3.31283	0.000923562	0.035949	429.281	0.147193	0.137691	1.06901	0.285065	0.999783	379.758	0.647673	0.156423	4.14053	3.47e-05	0.00258288
PCOR1329_LOCUS12168	726.507	0.329974	0.122752	2.68813	0.00718527	0.120557	821.465	0.384389	0.121587	3.16143	0.00156996	0.0841845	940.858	0.051779	0.121417	0.426456	0.669775	0.845185
PCOR1329_LOCUS12169	138.773	0.189864	0.246903	0.768982	0.441904	0.755694	149.898	0.113739	0.20204	0.562952	0.573468	0.999783	164.295	-0.079765	0.230609	-0.345888	0.729427	0.877564
PCOR1329_LOCUS12172	183.018	-0.0525685	0.189057	-0.278056	0.780969	0.927512	195.537	-0.172701	0.168773	-1.02327	0.306179	0.999783	196.481	-0.123824	0.18501	-0.66928	0.503317	0.742304
PCOR1329_LOCUS12173	393.183	0.0879661	0.144905	0.607062	0.54381	0.814914	425.792	0.014019	0.128067	0.109466	0.912833	0.999783	451.243	-0.0760393	0.139401	-0.545473	0.585429	0.795874
PCOR1329_LOCUS12174	112.188	0.260269	0.23475	1.1087	0.267558	0.621237	109.268	-0.0933702	0.230581	-0.404935	0.685526	0.999783	124.643	-0.355482	0.232061	-1.53184	0.125561	0.373228
PCOR1329_LOCUS12176	212.763	-0.789818	0.204474	-3.86269	0.000112147	0.00942829	269.231	-0.304015	0.167734	-1.81248	0.0699118	0.749168	213.57	0.483343	0.203613	2.37383	0.0176047	0.133059
PCOR1329_LOCUS12177	62.5843	-0.681473	0.325787	-2.09177	0.0364589	0.267569	81.7996	-0.117538	0.279384	-0.420703	0.673972	0.999783	67.8363	0.559651	0.333919	1.67601	0.0937369	0.320486
PCOR1329_LOCUS1218	15.58	-0.525616	0.64085	-0.820185	0.412111	NA	21.9154	0.237354	0.506921	0.468227	0.639622	NA	19.642	0.769614	0.582991	1.32011	0.186797	NA
PCOR1329_LOCUS12180	175.133	0.0176231	0.192202	0.0916906	0.926944	0.978814	193.804	0.010151	0.178233	0.0569537	0.954582	0.999783	200.693	-0.00990134	0.178899	-0.055346	0.955863	0.983173
PCOR1329_LOCUS12182	39.9542	-0.193107	0.389367	-0.495951	0.619929	0.855477	47.9739	0.0207342	0.326731	0.0634596	0.949401	NA	46.0587	0.212882	0.380548	0.55941	0.575882	0.790017
PCOR1329_LOCUS12185	401.699	0.0143457	0.141705	0.101236	0.919363	0.975935	425.791	-0.118673	0.13697	-0.86642	0.38626	0.999783	440.326	-0.135722	0.139524	-0.972748	0.330679	0.608093
PCOR1329_LOCUS12187	1792.02	-0.0320242	0.0855328	-0.374409	0.7081	0.898235	1970.19	-0.0570238	0.0732347	-0.778644	0.43619	0.999783	2003.45	-0.0279129	0.081677	-0.341747	0.732541	0.879454
PCOR1329_LOCUS12188	1780.93	-0.0371359	0.0933608	-0.397768	0.690801	0.890619	2046.26	0.0695858	0.073829	0.942527	0.345923	0.999783	2080.62	0.103626	0.0909122	1.13985	0.254349	0.535149
PCOR1329_LOCUS1219	127.993	-0.502128	0.251277	-1.99831	0.0456833	0.294789	177.169	0.195137	0.189307	1.0308	0.302635	0.999783	158.307	0.695825	0.246046	2.82803	0.00468347	0.0628331
PCOR1329_LOCUS12193	96.7006	0.193034	0.250723	0.769908	0.441354	0.755435	95.3296	-0.155871	0.239949	-0.649601	0.51595	0.999783	104.955	-0.351709	0.251735	-1.39714	0.162372	0.427086
PCOR1329_LOCUS12194	404.883	-0.0607193	0.134562	-0.451236	0.651819	0.871881	452.351	-0.0337412	0.13033	-0.258891	0.795719	0.999783	456.799	0.0243726	0.139598	0.174591	0.861401	0.941304
PCOR1329_LOCUS12197	1054.63	0.0816707	0.0913911	0.893639	0.371515	0.706813	1160.62	0.058983	0.0817224	0.721748	0.470449	0.999783	1227.42	-0.02518	0.0926091	-0.271896	0.785702	0.906113
PCOR1329_LOCUS12199	136.282	0.273844	0.233314	1.17371	0.24051	0.595318	140.897	0.0808736	0.205205	0.39411	0.6935	0.999783	159.902	-0.194126	0.207833	-0.934048	0.350279	0.624088
PCOR1329_LOCUS122	265.345	-0.0625194	0.172801	-0.3618	0.717502	0.902182	278.549	-0.214147	0.144937	-1.47752	0.139538	0.924179	281.239	-0.154375	0.169915	-0.908539	0.363593	0.634577
PCOR1329_LOCUS1220	37.2189	-0.909476	0.391136	-2.32522	0.0200604	0.203303	61.0485	0.314902	0.320265	0.983255	0.325482	0.999783	49.4099	1.22534	0.395635	3.09715	0.0019539	0.0374198
PCOR1329_LOCUS12200	636.48	-0.000384185	0.140364	-0.00273707	0.997816	0.99955	751.408	0.169467	0.111712	1.51701	0.129265	0.908884	771.605	0.167312	0.137948	1.21286	0.225184	0.504245
PCOR1329_LOCUS12202	494.39	-0.185824	0.138557	-1.34114	0.179874	0.529397	607.729	0.1108	0.108296	1.02312	0.306253	0.999783	587.098	0.291364	0.127236	2.28995	0.0220242	0.148616
PCOR1329_LOCUS12204	84.9764	0.0345957	0.274966	0.125818	0.899876	0.969852	88.2497	-0.162045	0.25778	-0.628617	0.5296	0.999783	92.0097	-0.199086	0.250323	-0.795318	0.426429	0.684265
PCOR1329_LOCUS12206	119.324	-0.399952	0.229159	-1.74531	0.0809315	0.382156	144.292	-0.122593	0.201447	-0.608565	0.542813	0.999783	129.364	0.272786	0.21039	1.29657	0.194778	0.468492
PCOR1329_LOCUS12207	412.785	-0.047605	0.135365	-0.351678	0.72508	0.905315	473.411	0.0466685	0.121322	0.384667	0.700484	0.999783	478.266	0.0905929	0.126628	0.715426	0.474346	0.720512
PCOR1329_LOCUS12208	173.24	-0.470626	0.200919	-2.34237	0.0191618	0.19863	217.855	-0.072669	0.1699	-0.427717	0.668857	0.999783	192.161	0.396248	0.203509	1.94708	0.0515253	0.233775
PCOR1329_LOCUS1221	432.914	-0.0872231	0.127268	-0.685349	0.493124	0.786574	490.56	-0.0197498	0.131422	-0.150277	0.880546	0.999783	490.09	0.0642176	0.14465	0.443952	0.657077	0.83809
PCOR1329_LOCUS12211	478.232	-0.17286	0.149683	-1.15484	0.248156	0.6031	551.589	-0.0587046	0.11073	-0.530161	0.596	0.999783	533.4	0.110315	0.150418	0.733391	0.46332	0.711763
PCOR1329_LOCUS12212	2397.85	-0.048617	0.0741641	-0.655533	0.512125	0.797832	2751.4	0.0523213	0.0727673	0.719023	0.472127	0.999783	2785.18	0.0978638	0.085998	1.13798	0.25513	0.535894
PCOR1329_LOCUS12213	2552.88	-0.0614531	0.0947424	-0.648633	0.516576	0.800182	3027.61	0.130052	0.0719457	1.80764	0.0706633	0.752016	3050.84	0.188017	0.0869894	2.16138	0.0306661	0.178681
PCOR1329_LOCUS12219	1722.89	-0.0337238	0.0813738	-0.41443	0.678559	0.884649	1948.35	0.0226302	0.0687307	0.329259	0.74196	0.999783	1980.3	0.0535237	0.0814961	0.656764	0.511333	0.747189
PCOR1329_LOCUS1222	295.261	-0.221365	0.171888	-1.28785	0.197799	0.550392	320.903	-0.276421	0.147155	-1.87843	0.0603223	0.707901	304.955	-0.058646	0.176426	-0.332412	0.739579	0.883229
PCOR1329_LOCUS12220	906.644	0.130281	0.106709	1.2209	0.222123	0.576166	960.625	0.000491592	0.0958987	0.00512616	0.99591	0.999783	1035.42	-0.131525	0.11029	-1.19254	0.23305	0.512959
PCOR1329_LOCUS12221	188.679	0.17218	0.186583	0.922806	0.356108	0.695483	188.791	-0.114675	0.17521	-0.654502	0.512788	0.999783	207.911	-0.28855	0.185856	-1.55255	0.120532	0.365326
PCOR1329_LOCUS12222	466.157	0.105186	0.131416	0.800401	0.423478	0.74311	471.221	-0.158217	0.121438	-1.30286	0.192621	0.990022	505.822	-0.265245	0.131597	-2.01558	0.0438435	0.215418
PCOR1329_LOCUS12228	44.7906	-0.0427679	0.341159	-0.12536	0.900238	0.970028	45.9626	-0.269336	0.343706	-0.783624	0.433261	NA	46.538	-0.230131	0.35786	-0.643075	0.520176	0.75315
PCOR1329_LOCUS12229	399.878	-0.0141598	0.128677	-0.110041	0.912377	0.973623	445.419	-0.0039496	0.123266	-0.0320412	0.974439	0.999783	455.645	0.00811059	0.134765	0.0601833	0.95201	0.981401
PCOR1329_LOCUS1223	146.849	-0.117745	0.198869	-0.592074	0.553801	0.81998	156.307	-0.231073	0.213393	-1.08285	0.278874	0.999783	154.551	-0.11881	0.23801	-0.499178	0.617654	0.815252
PCOR1329_LOCUS12230	2097.61	0.171529	0.0800644	2.14239	0.0321619	0.25394	2251.37	0.0823216	0.0856964	0.960618	0.336744	0.999783	2458.92	-0.0916083	0.0966054	-0.948273	0.34299	0.618226
PCOR1329_LOCUS12232	445.502	0.259035	0.147594	1.75505	0.0792506	0.379068	449.27	0.00478468	0.143141	0.0334262	0.973335	0.999783	509.362	-0.257884	0.171382	-1.50473	0.132394	0.384301
PCOR1329_LOCUS12233	1393.49	0.217086	0.0875902	2.47843	0.0131961	0.164033	1472.14	0.0865665	0.08185	1.05762	0.290227	0.999783	1635.27	-0.133092	0.0956809	-1.39099	0.164227	0.43033
PCOR1329_LOCUS12234	62.1577	0.0967016	0.313388	0.308568	0.75765	0.918519	65.1354	-0.0436747	0.299145	-0.145998	0.883923	0.999783	69.8109	-0.142635	0.304462	-0.468482	0.63944	0.828614
PCOR1329_LOCUS12235	1368.73	0.140367	0.100618	1.39505	0.163	0.509152	1615.99	0.30766	0.0888022	3.46455	0.000531121	0.0387223	1736.83	0.163836	0.0910369	1.79967	0.0719131	0.279137
PCOR1329_LOCUS12237	787.169	-0.206188	0.138098	-1.49305	0.135423	0.473343	1007.4	0.205458	0.111322	1.84562	0.064947	0.730749	970.265	0.407723	0.138737	2.93881	0.0032947	0.0512873
PCOR1329_LOCUS12238	333.848	-0.54371	0.188448	-2.8852	0.00391161	0.0868494	359.218	-0.663022	0.148156	-4.47518	7.63e-06	0.00139959	296.718	-0.124575	0.187257	-0.665265	0.505881	0.743884
PCOR1329_LOCUS12239	535.399	-0.00395594	0.128552	-0.0307731	0.97545	0.993316	582.973	-0.0481012	0.107937	-0.445641	0.655856	0.999783	600.714	-0.0461042	0.123237	-0.374111	0.708321	0.867164
PCOR1329_LOCUS1224	2302.31	0.228957	0.0889818	2.57308	0.0100799	0.143364	2311.33	-0.0454296	0.0726191	-0.625587	0.531586	0.999783	2588.94	-0.27676	0.0885955	-3.12386	0.00178493	0.0354494
PCOR1329_LOCUS12240	185.89	0.390124	0.224218	1.73994	0.0818703	0.384009	172.258	-0.0833586	0.17448	-0.477755	0.632824	0.999783	207.011	-0.474573	0.2195	-2.16206	0.0306132	0.178572
PCOR1329_LOCUS12241	83.3087	-0.0725634	0.306741	-0.236562	0.812996	0.937716	98.3051	0.0965295	0.263677	0.36609	0.714298	0.999783	98.3482	0.162601	0.260283	0.624709	0.532162	0.761243
PCOR1329_LOCUS12242	1303.35	-0.0131978	0.0956145	-0.138031	0.890216	0.966017	1477.62	0.0458659	0.0869254	0.527646	0.597745	0.999783	1511.8	0.0580796	0.108079	0.537381	0.591004	0.799552
PCOR1329_LOCUS12244	30.6446	-0.299209	0.439292	-0.681117	0.495797	0.788383	32.6832	-0.40602	0.406465	-0.998905	0.317841	NA	30.2638	-0.109188	0.436418	-0.250192	0.802439	NA
PCOR1329_LOCUS12245	108.602	0.20224	0.282144	0.716797	0.4735	0.774516	96.9953	-0.42144	0.236663	-1.78076	0.0749511	0.769087	109.334	-0.625709	0.27765	-2.25359	0.0242219	0.156629
PCOR1329_LOCUS12246	1479.26	-0.268617	0.111596	-2.40704	0.0160823	0.181567	1710.32	-0.13887	0.0862332	-1.6104	0.10731	0.860657	1601.01	0.125159	0.0966038	1.29559	0.195115	0.468916
PCOR1329_LOCUS12247	649.332	0.274694	0.116166	2.36466	0.0180465	0.192866	706.64	0.220899	0.103078	2.14304	0.0321102	0.538474	796.836	-0.055847	0.114211	-0.488982	0.624855	0.819471
PCOR1329_LOCUS12248	1592.32	-0.0876933	0.118516	-0.739927	0.459344	0.765457	1708.17	-0.190594	0.0785093	-2.42766	0.0151965	0.369712	1699.63	-0.106642	0.114718	-0.929605	0.352575	0.626096
PCOR1329_LOCUS12249	648.02	0.220567	0.123295	1.78894	0.0736242	0.366902	667.177	0.0109606	0.105803	0.103595	0.917491	0.999783	741.322	-0.213806	0.111382	-1.91957	0.0549119	0.241045
PCOR1329_LOCUS12256	1589.92	-0.00890028	0.0862946	-0.103138	0.917853	0.97552	1757.8	-0.0152622	0.0718577	-0.212395	0.831799	0.999783	1803.75	-0.00892922	0.084502	-0.105669	0.915845	0.966549
PCOR1329_LOCUS12257	4622.28	-0.0275469	0.0725236	-0.379833	0.704069	0.896488	5084.1	-0.048905	0.0606253	-0.806677	0.419853	0.999783	5183.26	-0.0238761	0.0721569	-0.330892	0.740726	0.883533
PCOR1329_LOCUS12258	299.88	0.122598	0.170306	0.719867	0.471607	0.773167	343.924	0.209855	0.143515	1.46225	0.143674	0.933365	367.864	0.083528	0.149956	0.557017	0.577516	0.79092
PCOR1329_LOCUS1226	5893.65	-0.00576726	0.0911735	-0.0632559	0.949563	0.985484	6593.54	0.0199866	0.0732694	0.272783	0.78502	0.999783	6768.82	0.023144	0.0938849	0.246515	0.805284	0.914603
PCOR1329_LOCUS12261	2980.12	-0.12843	0.108815	-1.18027	0.237894	0.592985	3575.8	0.100579	0.0890496	1.12948	0.258697	0.999783	3525.89	0.22536	0.0924152	2.43856	0.014746	0.120757
PCOR1329_LOCUS12262	563.567	-0.0397678	0.137695	-0.288811	0.772726	0.92411	613.796	-0.0924441	0.110312	-0.838025	0.402017	0.999783	621.728	-0.0567563	0.139623	-0.406496	0.684378	0.85296
PCOR1329_LOCUS12264	754.229	-0.114638	0.127627	-0.89823	0.369063	0.704744	870.269	-0.00299785	0.0934432	-0.0320821	0.974407	0.999783	859.622	0.109549	0.128813	0.850449	0.395076	0.660276
PCOR1329_LOCUS12265	103.662	0.679658	0.358397	1.89638	0.0579093	0.330128	94.7804	0.208702	0.277803	0.751259	0.452497	0.999783	125.556	-0.466252	0.314541	-1.48233	0.138253	0.392466
PCOR1329_LOCUS12267	43.9634	0.496015	0.36796	1.34801	0.177654	0.527028	45.9797	0.358394	0.428635	0.836127	0.403083	NA	55.8046	-0.141726	0.447581	-0.31665	0.751509	0.888996
PCOR1329_LOCUS12268	106.734	0.0410486	0.271366	0.151266	0.879766	0.962473	106.11	-0.258764	0.223609	-1.15722	0.247184	0.999783	111.777	-0.303231	0.267605	-1.13313	0.257159	0.537802
PCOR1329_LOCUS12269	1889.17	-0.134589	0.0985141	-1.3662	0.171878	0.520164	2134.74	-0.0797036	0.0767036	-1.03911	0.298753	0.999783	2094.29	0.0516767	0.0889197	0.581161	0.561132	0.780621
PCOR1329_LOCUS1227	256.91	-0.158154	0.167768	-0.942698	0.345835	0.687624	289.521	-0.107888	0.14917	-0.723255	0.469523	0.999783	281.465	0.0465613	0.150536	0.309304	0.75709	0.891366
PCOR1329_LOCUS12270	302.174	-0.0512235	0.172557	-0.296849	0.766582	0.921983	322.434	-0.150267	0.150823	-0.996308	0.3191	0.999783	326.924	-0.102912	0.174128	-0.591013	0.554512	0.7764
PCOR1329_LOCUS12272	1795.77	-0.0635765	0.0932995	-0.681423	0.495604	0.788295	2019.65	-0.0203484	0.0767769	-0.265034	0.790984	0.999783	2034.36	0.041282	0.084112	0.490798	0.623569	0.8188
PCOR1329_LOCUS12276	883.046	-0.185979	0.16875	-1.1021	0.27042	0.6242	1068.09	0.0777579	0.0924301	0.841262	0.400201	0.999783	1036.45	0.261868	0.161298	1.6235	0.104482	0.339916
PCOR1329_LOCUS12282	1401.34	-0.00881792	0.0909445	-0.0969594	0.922759	0.977418	1503.89	-0.103809	0.0807057	-1.28626	0.198352	0.99326	1542.39	-0.0976767	0.0912253	-1.07072	0.284296	0.565298
PCOR1329_LOCUS12287	65.8544	0.198892	0.299393	0.664315	0.506489	0.794616	66.7013	-0.0451723	0.311528	-0.145002	0.884709	0.999783	74.0512	-0.2476	0.308624	-0.802272	0.422396	0.680689
PCOR1329_LOCUS12288	941.07	-0.0229351	0.125517	-0.182724	0.855014	0.95333	1086.66	0.0915358	0.1016	0.900939	0.367621	0.999783	1108.32	0.11029	0.106704	1.0336	0.301321	0.581405
PCOR1329_LOCUS12291	378.925	-0.164807	0.20304	-0.811697	0.416966	0.738853	445.592	0.00281944	0.140792	0.0200255	0.984023	0.999783	432.594	0.164976	0.208643	0.790712	0.429112	0.686217
PCOR1329_LOCUS12293	338.092	0.340213	0.182103	1.86824	0.061728	0.338677	330.616	0.00584203	0.164539	0.0355055	0.971677	0.999783	386.706	-0.334601	0.162737	-2.05608	0.039775	0.204811
PCOR1329_LOCUS12294	178.503	-0.077364	0.213249	-0.362787	0.716764	0.901931	194.385	-0.143628	0.178357	-0.805283	0.420656	0.999783	193.907	-0.0688051	0.20489	-0.335815	0.737011	0.881806
PCOR1329_LOCUS12295	1063.14	-0.160271	0.107795	-1.48681	0.137064	0.475896	1238.31	-0.0122173	0.087967	-0.138885	0.889541	0.999783	1207.03	0.145256	0.11523	1.26058	0.207461	0.483618
PCOR1329_LOCUS12296	3434.67	-0.0164915	0.104005	-0.158565	0.874012	0.960606	3714.22	-0.0902236	0.0735206	-1.22719	0.219752	0.999783	3797.31	-0.0772135	0.0935608	-0.825276	0.409215	0.670866
PCOR1329_LOCUS12297	176.768	-0.201592	0.19237	-1.04794	0.294665	0.645121	207.606	-0.0322047	0.186729	-0.172467	0.86307	0.999783	199.151	0.167072	0.205131	0.814464	0.415379	0.675756
PCOR1329_LOCUS12298	251.907	-0.51946	0.185832	-2.79531	0.00518492	0.101314	308.684	-0.178484	0.147283	-1.21184	0.225572	0.999783	267.427	0.33819	0.182042	1.85776	0.0632032	0.260517
PCOR1329_LOCUS12299	3661.75	0.00702005	0.0776632	0.0903909	0.927977	0.979017	4063.3	0.00907896	0.0693481	0.130919	0.89584	0.999783	4189.14	-0.000630611	0.0789195	-0.00799057	0.993625	0.997722
PCOR1329_LOCUS123	74.543	0.532888	0.314225	1.69588	0.0899087	0.397753	76.3814	0.352307	0.268333	1.31295	0.189201	0.987826	94.6304	-0.179458	0.284379	-0.631051	0.528007	0.758374
PCOR1329_LOCUS1230	299.317	-0.196363	0.184804	-1.06255	0.287985	0.639985	347.57	-0.067789	0.138185	-0.490568	0.623732	0.999783	332.649	0.123542	0.176987	0.69803	0.485159	0.728266
PCOR1329_LOCUS12300	77.1998	-0.838856	0.303309	-2.76568	0.00568045	0.106462	97.5566	-0.378665	0.256355	-1.47711	0.139646	0.924179	74.5362	0.456533	0.321482	1.42009	0.155582	0.417454
PCOR1329_LOCUS12302	518.685	0.097663	0.137471	0.710425	0.477441	0.777116	561.586	0.0271284	0.118295	0.229329	0.818613	0.999783	597.601	-0.0731893	0.124705	-0.586898	0.557272	0.77818
PCOR1329_LOCUS12304	256.237	0.20481	0.165202	1.23976	0.215065	0.569331	256.315	-0.0849272	0.167614	-0.506685	0.612376	0.999783	283.9	-0.292643	0.168853	-1.73312	0.0830737	0.300631
PCOR1329_LOCUS12306	701.472	0.451663	0.153874	2.93528	0.0033325	0.0788963	661.71	0.025821	0.110173	0.234367	0.8147	0.999783	806.708	-0.426951	0.149111	-2.86331	0.0041924	0.0586293
PCOR1329_LOCUS1231	228.585	-0.366388	0.184204	-1.98904	0.0466971	0.297552	287.271	0.0152054	0.146614	0.10371	0.917399	0.999783	261.674	0.375621	0.168108	2.2344	0.0254566	0.161163
PCOR1329_LOCUS12311	87.3182	0.179778	0.252244	0.712713	0.476023	0.776306	92.9611	0.0785445	0.242088	0.324445	0.745601	0.999783	102.242	-0.103739	0.245232	-0.423022	0.672279	0.846615
PCOR1329_LOCUS12312	1343.89	-0.0511829	0.0915102	-0.559314	0.575947	0.832727	1506.32	-0.0161168	0.0775891	-0.20772	0.835448	0.999783	1524.08	0.0324679	0.0937254	0.346416	0.72903	0.877232
PCOR1329_LOCUS12313	142.995	0.0605755	0.241305	0.251033	0.801789	0.934389	163.604	0.147339	0.209288	0.704004	0.481431	0.999783	172.091	0.0864775	0.204272	0.423345	0.672043	0.846432
PCOR1329_LOCUS12315	1562.28	0.441186	0.110368	3.99741	6.4e-05	0.0063301	1535.6	0.127355	0.0944048	1.34903	0.177326	0.980036	1852.23	-0.316397	0.123501	-2.5619	0.0104101	0.0992646
PCOR1329_LOCUS12316	1777.85	0.220776	0.0829761	2.66071	0.00779758	0.125913	1784.55	-0.0563435	0.078216	-0.720358	0.471305	0.999783	1992.82	-0.279591	0.0918502	-3.04398	0.00233467	0.0417197
PCOR1329_LOCUS12317	86.7229	0.154014	0.273679	0.562753	0.573603	0.831415	93.1572	0.0703723	0.255429	0.275507	0.782927	0.999783	101.175	-0.0865282	0.262812	-0.32924	0.741974	0.8842
PCOR1329_LOCUS12319	28.7365	-0.00552434	0.433245	-0.0127511	0.989826	0.997124	32.287	0.0430666	0.416663	0.103361	0.917677	NA	33.3691	0.0462819	0.443783	0.104289	0.91694	0.967046
PCOR1329_LOCUS1232	2899.14	0.146702	0.0825429	1.77728	0.0755227	0.370925	3024.31	-0.024414	0.0700991	-0.348278	0.727632	0.999783	3281.46	-0.173281	0.0750867	-2.30775	0.0210129	0.145054
PCOR1329_LOCUS12326	103.186	-0.0615575	0.265496	-0.231859	0.816648	0.938538	104.854	-0.303728	0.227298	-1.33626	0.181465	0.982856	106.416	-0.244616	0.266503	-0.917872	0.358686	0.630908
PCOR1329_LOCUS12327	5084.13	-0.0649479	0.0795444	-0.816499	0.414215	0.736687	5770.71	0.0031719	0.0654311	0.0484769	0.961336	0.999783	5805.14	0.0653921	0.0774224	0.844615	0.398326	0.662447
PCOR1329_LOCUS12328	143.18	-0.383599	0.233041	-1.64606	0.0997521	0.415067	183.325	0.046567	0.197354	0.235957	0.813466	0.999783	166.135	0.427843	0.244798	1.74774	0.0805088	0.295954
PCOR1329_LOCUS1233	1494.2	-0.00542873	0.0876545	-0.0619333	0.950616	0.985795	1607.32	-0.0905036	0.0727646	-1.24379	0.213578	0.999783	1652.82	-0.0874122	0.0883346	-0.989558	0.32239	0.600846
PCOR1329_LOCUS12330	90.9933	-0.847834	0.252961	-3.35164	0.000803337	0.0330772	108.148	-0.57155	0.226839	-2.51962	0.0117481	0.323618	81.7074	0.271347	0.267312	1.0151	0.31006	0.589657
PCOR1329_LOCUS12334	16.0543	0.311412	0.588751	0.528937	0.596849	NA	13.6654	-0.457175	0.602196	-0.759179	0.447745	NA	16.1583	-0.771148	0.590642	-1.30561	0.191685	NA
PCOR1329_LOCUS12335	29.5996	-0.198834	0.426877	-0.465789	0.641366	0.866735	35.0987	-0.0118512	0.374503	-0.0316452	0.974755	NA	33.6817	0.184926	0.412605	0.448192	0.654015	0.836443
PCOR1329_LOCUS12336	51.2383	-0.479845	0.335242	-1.43134	0.152333	0.496889	58.9904	-0.352799	0.293278	-1.20295	0.228995	0.999783	50.9899	0.123496	0.345846	0.357084	0.721029	0.873659
PCOR1329_LOCUS12337	150.146	0.0905352	0.260275	0.347844	0.727957	0.906612	151.163	-0.197432	0.245643	-0.803739	0.421548	0.999783	160.787	-0.290798	0.250722	-1.15984	0.246112	0.527215
PCOR1329_LOCUS12338	36.7458	-1.06183	0.394105	-2.69428	0.00705417	0.119407	54.8676	-0.0169826	0.312129	-0.054409	0.956609	0.999783	41.4377	1.03909	0.377458	2.75286	0.0059078	0.0721953
PCOR1329_LOCUS12339	472.704	-0.13886	0.144889	-0.958391	0.337866	0.681847	565.709	0.0860328	0.117698	0.730962	0.464803	0.999783	556.12	0.221726	0.139476	1.58971	0.1119	0.351748
PCOR1329_LOCUS1234	1215.15	-0.423291	0.106808	-3.9631	7.4e-05	0.00703322	1465.48	-0.14862	0.0782973	-1.89815	0.0576758	0.694761	1308.69	0.272738	0.105603	2.58267	0.00980396	0.0962203
PCOR1329_LOCUS12340	113.277	0.426538	0.2904	1.4688	0.141888	0.481849	103.569	-0.0828734	0.248879	-0.332987	0.739144	0.999783	126.546	-0.507044	0.277305	-1.82847	0.0674785	0.269697
PCOR1329_LOCUS12342	515.013	-0.154736	0.133109	-1.16247	0.245044	0.600105	585.144	-0.0755317	0.111424	-0.677875	0.497851	0.999783	571.959	0.0767595	0.140578	0.546028	0.585047	0.795704
PCOR1329_LOCUS12345	1055.29	0.270272	0.0996827	2.71132	0.00670158	0.115814	1142.51	0.204795	0.0823663	2.48639	0.0129047	0.341345	1286.58	-0.0684756	0.0990272	-0.691482	0.489263	0.73141
PCOR1329_LOCUS12347	34.3633	0.515742	0.480419	1.07353	0.283035	0.636044	29.3811	-0.18653	0.512244	-0.364142	0.715752	NA	37.3589	-0.706145	0.485072	-1.45575	0.145461	0.403009
PCOR1329_LOCUS12348	59.0628	-0.218537	0.336504	-0.649433	0.516059	0.799876	69.9143	-0.0382347	0.283144	-0.135036	0.892583	0.999783	66.3688	0.173647	0.306991	0.565642	0.571637	0.787203
PCOR1329_LOCUS12349	322.158	0.0595463	0.145727	0.408616	0.682822	0.886464	344.484	-0.049911	0.137098	-0.364055	0.715817	0.999783	361.222	-0.111897	0.150759	-0.742224	0.457951	0.707664
PCOR1329_LOCUS12350	1224.73	0.00100946	0.101717	0.00992416	0.992082	0.997653	1401.61	0.0918944	0.0815515	1.12683	0.259816	0.999783	1442.12	0.0877571	0.094145	0.932148	0.35126	0.624801
PCOR1329_LOCUS12351	791.081	-0.160786	0.162139	-0.991653	0.321367	0.668861	880.598	-0.141232	0.118036	-1.19651	0.231497	0.999783	857.248	0.0170306	0.151377	0.112505	0.910423	0.964283
PCOR1329_LOCUS12352	15.1253	0.657513	0.763796	0.86085	0.389321	NA	18.2924	0.899109	0.635426	1.41497	0.157077	NA	22.8294	0.23928	0.695649	0.343966	0.730872	NA
PCOR1329_LOCUS12353	1551.51	0.0481701	0.0878967	0.548031	0.58367	0.836518	1675.85	-0.0270416	0.0789296	-0.342603	0.731897	0.999783	1753.64	-0.0778621	0.0830326	-0.93773	0.348383	0.622459
PCOR1329_LOCUS12356	332.661	-0.0567128	0.15266	-0.371496	0.710268	0.89914	355.182	-0.15937	0.137912	-1.15559	0.247847	0.999783	359.411	-0.104979	0.151346	-0.693635	0.487911	0.730281
PCOR1329_LOCUS12358	763.389	-0.0213332	0.110545	-0.192982	0.846973	0.950067	878.003	0.0761349	0.0999662	0.761606	0.446295	0.999783	895.173	0.0967547	0.121881	0.793842	0.427287	0.684852
PCOR1329_LOCUS12361	1173.82	0.119409	0.124596	0.958365	0.337879	0.681847	1231.62	-0.0370214	0.0972193	-0.380803	0.70335	0.999783	1323.88	-0.157587	0.116549	-1.35211	0.176341	0.445738
PCOR1329_LOCUS12362	200.731	0.0127929	0.201253	0.0635663	0.949316	0.985435	242.12	0.242209	0.156314	1.5495	0.121261	0.893624	249.381	0.224297	0.19267	1.16415	0.244362	0.525256
PCOR1329_LOCUS12363	3620.89	0.0192377	0.0803498	0.239424	0.810777	0.936861	4129.38	0.0982448	0.0653969	1.50229	0.133023	0.913682	4273.99	0.0762955	0.0807535	0.944795	0.344764	0.619772
PCOR1329_LOCUS12364	1831.76	-0.0704443	0.0932842	-0.755158	0.450154	0.76049	2094.83	0.0233623	0.0877162	0.26634	0.789978	0.999783	2106.35	0.0904519	0.107529	0.841186	0.400244	0.66407
PCOR1329_LOCUS12365	740.694	0.023438	0.117677	0.199172	0.842128	0.948473	779.099	-0.129891	0.0993601	-1.30728	0.191119	0.989564	809.421	-0.155155	0.121048	-1.28176	0.199928	0.475398
PCOR1329_LOCUS12366	1623.95	-0.230405	0.136625	-1.6864	0.091718	0.400799	2038.3	0.132589	0.0840559	1.57739	0.114707	0.87785	1946.87	0.358383	0.129161	2.77471	0.00552513	0.0694582
PCOR1329_LOCUS12368	248.083	0.281741	0.163125	1.72715	0.0841414	0.387887	255.339	0.0861946	0.158443	0.544011	0.586434	0.999783	291.181	-0.198226	0.170194	-1.1647	0.244139	0.525008
PCOR1329_LOCUS12372	91.5256	0.294463	0.245896	1.19751	0.231106	0.585109	93.4909	0.0787833	0.245535	0.320864	0.748314	0.999783	107.246	-0.218469	0.247209	-0.883742	0.376835	0.645787
PCOR1329_LOCUS12373	120.887	0.0275859	0.370966	0.0743624	0.940722	0.983555	172.667	0.686713	0.266156	2.58011	0.00987683	0.291953	178.9	0.653574	0.326748	2.00024	0.0454744	0.219398
PCOR1329_LOCUS12375	170.871	-1.36807	1.27601	-1.07214	0.283655	0.636651	150.366	-3.28975	1.01525	-3.24033	0.00119392	0.0699624	68.8515	-1.91877	0.892341	-2.15027	0.0315339	0.181427
PCOR1329_LOCUS12376	16.6352	0.19614	0.593635	0.330405	0.741094	NA	18.5844	0.212923	0.552941	0.385073	0.700183	NA	20.5224	0.0166152	0.51931	0.0319948	0.974476	NA
PCOR1329_LOCUS12377	384.636	-0.0696838	0.1428	-0.487982	0.625562	0.858579	416.405	-0.145616	0.129112	-1.12782	0.259395	0.999783	417.168	-0.0787929	0.138319	-0.569646	0.568918	0.785436
PCOR1329_LOCUS12378	2195.93	0.0154698	0.0940047	0.164564	0.869287	0.95861	2399.76	-0.0278792	0.0817847	-0.340885	0.73319	0.999783	2481.22	-0.0460856	0.0895921	-0.514394	0.606977	0.808939
PCOR1329_LOCUS12379	3768.29	0.00910501	0.0803939	0.113255	0.909828	0.97257	4296.41	0.0903074	0.0602702	1.49837	0.134036	0.914976	4436.57	0.0787581	0.0834047	0.944288	0.345022	0.619882
PCOR1329_LOCUS1238	602.494	-0.0181758	0.12286	-0.147939	0.882391	0.963402	681.712	0.0333552	0.0984075	0.33895	0.734648	0.999783	695.307	0.0488847	0.121842	0.401215	0.688262	0.855234
PCOR1329_LOCUS12381	3778.59	0.157437	0.0737933	2.13349	0.032885	0.256691	4038.16	0.0566282	0.0641082	0.883322	0.377063	0.999783	4392.17	-0.103187	0.0766173	-1.34679	0.178049	0.447846
PCOR1329_LOCUS12382	41.5447	-0.31465	0.507132	-0.620449	0.534962	0.810151	48.6654	-0.134564	0.420436	-0.320057	0.748925	0.999783	45.216	0.182459	0.468456	0.38949	0.696914	0.860788
PCOR1329_LOCUS12383	86.735	-0.134818	0.269083	-0.501026	0.616353	0.853751	93.6362	-0.199195	0.236918	-0.840776	0.400473	0.999783	92.3536	-0.0655695	0.261029	-0.251197	0.801662	0.913338
PCOR1329_LOCUS12384	75.4758	0.488192	0.483192	1.01035	0.312329	0.660616	71.5045	0.0925439	0.401858	0.23029	0.817866	0.999783	88.6502	-0.390275	0.42975	-0.908143	0.363802	0.634693
PCOR1329_LOCUS12385	525.517	0.547314	0.177981	3.07512	0.00210416	0.0599261	483.491	0.0694367	0.11835	0.586707	0.5574	0.999783	611.665	-0.478992	0.175324	-2.73204	0.00629433	0.0747238
PCOR1329_LOCUS12386	7637.96	-0.0469066	0.0813666	-0.576484	0.564288	0.82633	8834.15	0.0748045	0.0576723	1.29706	0.19461	0.991358	8945.69	0.118713	0.0774909	1.53196	0.125533	0.373212
PCOR1329_LOCUS12387	545.079	-0.540043	0.138717	-3.89313	9.9e-05	0.00857894	739.703	0.0871805	0.110827	0.786636	0.431495	0.999783	644.254	0.623482	0.133241	4.67936	2.88e-06	0.00039952
PCOR1329_LOCUS12388	173.967	0.137437	0.192834	0.712723	0.476017	0.776306	189.323	0.0889787	0.183537	0.484799	0.627819	0.999783	204.538	-0.0505736	0.178415	-0.283461	0.776824	0.901462
PCOR1329_LOCUS12389	3963.57	0.183697	0.0798288	2.30113	0.0213842	0.209185	3925.08	-0.139905	0.0637912	-2.19317	0.0282954	0.506203	4325.27	-0.326301	0.0833038	-3.917	8.97e-05	0.00485484
PCOR1329_LOCUS12391	4005.7	0.194543	0.0816868	2.38157	0.0172391	0.188566	4214.5	0.049992	0.0668165	0.748198	0.454341	0.999783	4645.91	-0.146577	0.0767116	-1.91076	0.0560356	0.243678
PCOR1329_LOCUS12393	1179.65	0.0374085	0.113376	0.329951	0.741437	0.912276	1315.71	0.0519233	0.084785	0.612411	0.540266	0.999783	1368.9	0.0108004	0.112469	0.0960298	0.923497	0.969514
PCOR1329_LOCUS12394	4269.49	0.0334794	0.072818	0.459768	0.645683	0.869096	4644.61	-0.0197447	0.0662772	-0.297911	0.765771	0.999783	4837.28	-0.0557569	0.0777502	-0.717128	0.473295	0.719873
PCOR1329_LOCUS12395	495.853	0.205581	0.156655	1.31232	0.189413	0.540873	511.078	0.0084663	0.116096	0.0729249	0.941866	0.999783	567.222	-0.198509	0.146693	-1.35323	0.175983	0.445299
PCOR1329_LOCUS124	417.988	-0.17023	0.150137	-1.13383	0.256867	0.610477	509.149	0.0989093	0.117427	0.842306	0.399617	0.999783	494.515	0.264685	0.136118	1.94453	0.0518315	0.234371
PCOR1329_LOCUS12401	912.149	0.469698	0.171282	2.74225	0.006102	0.110581	854.065	0.0154558	0.112754	0.137076	0.890971	0.999783	1045.29	-0.457094	0.175861	-2.59918	0.00934474	0.0938643
PCOR1329_LOCUS12402	51.9518	-0.157063	0.356592	-0.440455	0.659607	0.8754	69.0499	0.364971	0.302846	1.20514	0.228151	0.999783	68.3265	0.522691	0.335431	1.55827	0.11917	0.363527
PCOR1329_LOCUS12403	39.0653	0.110359	0.374851	0.294407	0.768447	0.922585	51.1507	0.553369	0.330819	1.67273	0.0943814	0.828069	54.6087	0.443513	0.33867	1.30957	0.19034	0.462893
PCOR1329_LOCUS12404	75.6159	0.00262372	0.288894	0.00908196	0.992754	0.997845	86.3433	0.0712572	0.245819	0.289876	0.771911	0.999783	88.3538	0.0634174	0.271737	0.233378	0.815468	0.919713
PCOR1329_LOCUS12407	196.515	-0.16034	0.186788	-0.858403	0.39067	0.72121	228.569	-3.58e-05	0.158292	-0.000226025	0.99982	0.999994	223.827	0.156481	0.186356	0.839689	0.401083	0.664348
PCOR1329_LOCUS1241	8545.69	-0.0796387	0.0824222	-0.966228	0.33393	0.678399	9789.61	0.0158045	0.0542817	0.291158	0.770931	0.999783	9801.67	0.0927205	0.0831079	1.11566	0.264566	0.545255
PCOR1329_LOCUS12410	408.167	-0.302657	0.132962	-2.27627	0.0228298	0.21686	469.122	-0.182212	0.121646	-1.49788	0.134164	0.915235	435.443	0.117398	0.143433	0.818488	0.413079	0.673781
PCOR1329_LOCUS12411	712.498	-0.260538	0.104028	-2.50451	0.0122621	0.157864	762.21	-0.379923	0.106474	-3.5682	0.000359436	0.029218	710.27	-0.120711	0.123666	-0.976108	0.329011	0.606648
PCOR1329_LOCUS12412	800.494	0.0476818	0.110344	0.432118	0.665655	0.878615	919.874	0.1413	0.102978	1.37214	0.170019	0.969842	959.844	0.0930477	0.125838	0.739423	0.45965	0.708814
PCOR1329_LOCUS12414	42.0023	-0.509537	0.372835	-1.36666	0.171733	0.519898	46.9327	-0.497867	0.335453	-1.48416	0.137765	NA	39.4881	0.00829776	0.394532	0.0210319	0.98322	0.993969
PCOR1329_LOCUS12415	1708.35	-0.170344	0.0973034	-1.75065	0.0800065	0.38044	2022.83	0.0229382	0.0895524	0.256143	0.797841	0.999783	1964.48	0.19061	0.0973105	1.95879	0.0501377	0.230281
PCOR1329_LOCUS12419	1014.14	-0.0686267	0.0953	-0.720113	0.471456	0.7731	1166.06	0.0382766	0.0916943	0.417437	0.676359	0.999783	1172.97	0.104388	0.107039	0.975234	0.329444	0.607085
PCOR1329_LOCUS12420	1140.87	0.0261462	0.110661	0.236273	0.813221	0.937716	1265.89	0.0239758	0.109041	0.219879	0.825965	0.999783	1312.48	-0.0035086	0.124824	-0.0281084	0.977576	0.991838
PCOR1329_LOCUS12421	562.163	-0.0215881	0.129975	-0.166094	0.868083	0.958173	632.13	0.0174905	0.130746	0.133774	0.893581	0.999783	645.149	0.0365735	0.141337	0.258769	0.795814	0.91071
PCOR1329_LOCUS12422	897.487	0.00753171	0.127149	0.0592352	0.952765	0.986311	958.718	-0.0960636	0.0911715	-1.05366	0.29204	0.999783	991.494	-0.104655	0.122959	-0.851135	0.394694	0.659988
PCOR1329_LOCUS12425	1284.08	-0.150904	0.105418	-1.43148	0.152292	0.496859	1522.42	0.0456641	0.0940169	0.485701	0.627179	0.999783	1488.39	0.193023	0.0933278	2.06822	0.0386191	0.201873
PCOR1329_LOCUS12433	188.867	-0.369143	0.209178	-1.76474	0.0776083	0.375854	239.311	0.0259819	0.151765	0.171198	0.864068	0.999783	217.344	0.390098	0.203455	1.91737	0.055191	0.241677
PCOR1329_LOCUS12437	304.575	0.0141775	0.142395	0.0995644	0.92069	0.976448	317.104	-0.172248	0.137845	-1.24958	0.211454	0.999783	327.807	-0.189194	0.146426	-1.29208	0.196328	0.470726
PCOR1329_LOCUS12439	901.983	-0.00335932	0.110721	-0.0303404	0.975796	0.993381	991.23	-0.0235889	0.0929565	-0.253763	0.799679	0.999783	1020.4	-0.0229063	0.113558	-0.201714	0.84014	0.930836
PCOR1329_LOCUS1244	164.72	-0.258079	0.249072	-1.03616	0.300126	0.649849	183.022	-0.261222	0.183105	-1.42662	0.153688	0.947538	170.703	-0.00864594	0.23608	-0.036623	0.970786	0.989463
PCOR1329_LOCUS12442	1631.77	0.0164203	0.0905323	0.181375	0.856073	0.953461	1845.92	0.0702377	0.0754516	0.930898	0.351906	0.999783	1907.8	0.0519131	0.0962118	0.539571	0.589493	0.798715
PCOR1329_LOCUS12443	1278.63	-0.0955918	0.11537	-0.828566	0.40735	0.732146	1456.86	-0.0177656	0.0852785	-0.208324	0.834976	0.999783	1448.3	0.0734552	0.104643	0.701958	0.482705	0.726098
PCOR1329_LOCUS12447	338.302	0.0111744	0.182978	0.0610698	0.951304	0.986008	364.037	-0.086306	0.138471	-0.623277	0.533103	0.999783	374.788	-0.0990453	0.18856	-0.525273	0.599394	0.804254
PCOR1329_LOCUS12448	52.0249	-0.478083	0.342087	-1.39755	0.162249	0.508341	69.4912	0.0918445	0.27307	0.336341	0.736614	0.999783	61.7939	0.569639	0.325261	1.75133	0.0798898	0.294516
PCOR1329_LOCUS12449	114.715	-0.324569	0.232216	-1.3977	0.162203	0.508341	132.227	-0.209862	0.205947	-1.01901	0.308197	0.999783	120.824	0.110492	0.222263	0.497121	0.619104	0.815969
PCOR1329_LOCUS1245	664.259	0.0450777	0.145601	0.309597	0.756868	0.91836	705.988	-0.0832821	0.105895	-0.786461	0.431598	0.999783	736.115	-0.133234	0.136753	-0.974264	0.329925	0.607611
PCOR1329_LOCUS12450	231.531	0.235202	0.164637	1.42861	0.153116	0.498097	250.41	0.16654	0.14852	1.12133	0.262149	0.999783	278.838	-0.071718	0.157266	-0.456031	0.648368	0.832992
PCOR1329_LOCUS12452	1291.6	0.285405	0.121244	2.35397	0.0185742	0.195654	1341.54	0.113162	0.0949036	1.19239	0.233107	0.999783	1528.14	-0.173065	0.109195	-1.58492	0.112984	0.353303
PCOR1329_LOCUS12454	3174.19	0.0530037	0.0785089	0.67513	0.499593	0.790674	3422.42	-0.0242065	0.0617445	-0.392042	0.695027	0.999783	3590.74	-0.0798384	0.0809714	-0.986008	0.324129	0.602463
PCOR1329_LOCUS12457	457.056	-0.0409479	0.146658	-0.279207	0.780086	0.927134	507.621	-0.0276014	0.117615	-0.234676	0.81446	0.999783	515.922	0.0107786	0.139428	0.0773062	0.93838	0.976009
PCOR1329_LOCUS1246	122.05	-0.11965	0.271865	-0.440109	0.659858	0.87562	131.256	-0.205196	0.228214	-0.89914	0.368578	0.999783	130.04	-0.0823633	0.236576	-0.348148	0.727729	0.876678
PCOR1329_LOCUS12461	84.5586	0.171729	0.317812	0.540347	0.588958	0.839169	96.6819	0.245242	0.278694	0.87997	0.378875	0.999783	105.1	0.070251	0.281878	0.249225	0.803187	0.913825
PCOR1329_LOCUS12463	787.613	0.0733219	0.117056	0.626381	0.531065	0.807447	848.057	-0.0171417	0.0956836	-0.17915	0.85782	0.999783	893.314	-0.09248	0.12039	-0.768168	0.442387	0.695936
PCOR1329_LOCUS12464	639.632	0.512793	0.160664	3.19171	0.00141434	0.0470627	756.649	0.664015	0.119505	5.55636	2.75e-08	1.19e-05	906.214	0.149316	0.156067	0.956742	0.338698	0.614298
PCOR1329_LOCUS12465	540.21	0.0793908	0.119949	0.661873	0.508052	0.795384	565.629	-0.0801856	0.113153	-0.708647	0.478543	0.999783	600.107	-0.162124	0.119237	-1.35967	0.173934	0.442449
PCOR1329_LOCUS12466	528.747	0.227653	0.114614	1.98626	0.047004	0.298129	538.089	-0.00826849	0.107595	-0.076848	0.938744	0.999783	601.204	-0.238804	0.113613	-2.10191	0.0355614	0.193074
PCOR1329_LOCUS12469	2094.13	-0.102772	0.0910289	-1.129	0.258896	0.612596	2410.26	0.00728881	0.0765014	0.0952769	0.924095	0.999783	2393.07	0.106313	0.0770986	1.37893	0.167916	0.434993
PCOR1329_LOCUS12470	1019.2	0.11298	0.0982512	1.14991	0.250181	0.604724	1058.17	-0.0746999	0.0956472	-0.780994	0.434806	0.999783	1135.03	-0.189955	0.111642	-1.70146	0.0888575	0.311477
PCOR1329_LOCUS12471	385.889	-0.288444	0.176886	-1.63067	0.102959	0.420232	511.895	0.2319	0.129012	1.79751	0.0722554	0.759557	481.17	0.512585	0.154448	3.31881	0.000904027	0.0234911
PCOR1329_LOCUS12472	129.402	0.426696	0.232453	1.83563	0.0664127	0.349506	121.416	-0.0183286	0.238022	-0.0770038	0.93862	0.999783	146.797	-0.448118	0.240221	-1.86544	0.0621203	0.257801
PCOR1329_LOCUS12473	715.641	-0.209506	0.128868	-1.62575	0.104003	0.42213	918.553	0.208442	0.0991944	2.10135	0.0356102	0.560725	884.217	0.413605	0.114075	3.62573	0.000288147	0.0109588
PCOR1329_LOCUS12474	6233.45	0.0696242	0.0717162	0.970829	0.331633	0.676732	6753.56	0.00498057	0.0551608	0.0902918	0.928055	0.999783	7122.05	-0.0671603	0.0736814	-0.911497	0.362034	0.633293
PCOR1329_LOCUS12478	108.433	0.327578	0.24865	1.31742	0.187697	0.538909	112.483	0.132599	0.252826	0.524469	0.599953	0.999783	129.416	-0.195565	0.260598	-0.750448	0.452985	0.704025
PCOR1329_LOCUS1248	967.43	0.0291217	0.0988988	0.29446	0.768406	0.922585	1023.5	-0.105686	0.0873475	-1.20995	0.226298	0.999783	1065.35	-0.137091	0.0974549	-1.40672	0.159512	0.42306
PCOR1329_LOCUS12480	52.2171	0.338143	0.434611	0.778035	0.436548	0.751937	49.4482	-0.0733585	0.368591	-0.199024	0.842244	0.999783	58.5077	-0.40328	0.384203	-1.04965	0.293878	0.574695
PCOR1329_LOCUS12481	11.6885	-0.721408	0.707138	-1.02018	0.307643	NA	17.2348	0.233566	0.578815	0.403525	0.686562	NA	14.7337	0.949112	0.705872	1.3446	0.178756	NA
PCOR1329_LOCUS12482	611.428	-0.184895	0.109323	-1.69127	0.0907857	0.399332	757.729	0.138359	0.109423	1.26444	0.206071	0.999783	734.1	0.320951	0.12637	2.53977	0.0110924	0.102848
PCOR1329_LOCUS12483	172.654	0.0565853	0.221456	0.255515	0.798325	0.933209	188.299	0.0232471	0.18369	0.126556	0.899291	0.999783	198.685	-0.0345405	0.217175	-0.159045	0.873634	0.947232
PCOR1329_LOCUS12484	29.5069	-0.322272	0.465053	-0.692979	0.488323	0.783709	39.3423	0.190327	0.368476	0.516525	0.605488	NA	36.2464	0.50327	0.430764	1.16832	0.242678	0.52311
PCOR1329_LOCUS12488	4230.42	-0.0318815	0.0729825	-0.436838	0.662229	0.876983	4610.94	-0.0807473	0.0631202	-1.27926	0.200804	0.994536	4692.56	-0.0514598	0.0751568	-0.6847	0.493534	0.734985
PCOR1329_LOCUS12489	38.7762	-0.454085	0.421319	-1.07777	0.281136	0.634065	44.9227	-0.330479	0.382097	-0.864909	0.387089	NA	38.8126	0.124183	0.476799	0.260451	0.794516	0.910274
PCOR1329_LOCUS1249	55.8776	-0.28712	0.328511	-0.874004	0.382116	0.714534	67.281	-0.0254024	0.276738	-0.0917925	0.926863	0.999783	62.9754	0.258101	0.312617	0.825612	0.409024	0.67073
PCOR1329_LOCUS12490	36.9947	0.384173	0.41543	0.92476	0.355091	0.694771	29.699	-0.529373	0.446276	-1.1862	0.235543	NA	36.5684	-0.921626	0.456668	-2.01816	0.0435751	0.214752
PCOR1329_LOCUS12491	1059.08	-0.088055	0.108781	-0.809469	0.418245	0.739749	1241.21	0.0709611	0.0822738	0.862499	0.388413	0.999783	1238.41	0.155365	0.10796	1.4391	0.150123	0.409998
PCOR1329_LOCUS12492	1084.65	0.0254025	0.108861	0.233348	0.815491	0.938322	1169.53	-0.051683	0.0852765	-0.606065	0.544472	0.999783	1215.69	-0.079384	0.107289	-0.73991	0.459355	0.708632
PCOR1329_LOCUS12494	10.2579	0.0165088	0.719332	0.0229502	0.98169	NA	11.5317	0.0633926	0.6704	0.0945594	0.924665	NA	11.8988	0.0419875	0.706213	0.0594545	0.95259	NA
PCOR1329_LOCUS12495	61.68	0.137148	0.31426	0.436418	0.662534	0.877013	67.8861	0.131164	0.288303	0.454951	0.649144	0.999783	73.6801	-0.00702958	0.301301	-0.0233308	0.981386	0.993289
PCOR1329_LOCUS12496	1751.89	-0.0181983	0.0892073	-0.204	0.838353	0.946895	1850.4	-0.165001	0.0714432	-2.30954	0.0209136	0.436149	1889.64	-0.149533	0.087288	-1.7131	0.0866935	0.307322
PCOR1329_LOCUS12497	820.283	0.0771476	0.103805	0.743199	0.457361	0.764656	847.416	-0.126429	0.0930388	-1.35888	0.174184	0.975713	898.064	-0.205672	0.100157	-2.05348	0.0400257	0.205533
PCOR1329_LOCUS12498	4119.03	0.228312	0.102221	2.23352	0.0255146	0.228924	4230.52	0.0176013	0.0796139	0.221083	0.825028	0.999783	4723.38	-0.213799	0.0922113	-2.31857	0.0204181	0.142965
PCOR1329_LOCUS12499	527.596	0.0832971	0.142583	0.584202	0.559085	0.823456	572.64	0.019372	0.113333	0.170931	0.864278	0.999783	605.682	-0.0667879	0.144036	-0.46369	0.64287	0.830096
PCOR1329_LOCUS125	6903.99	-0.121744	0.0833599	-1.46046	0.144164	0.484767	7961	-0.00579234	0.0661615	-0.0875485	0.930236	0.999783	7856.79	0.11301	0.0778428	1.45177	0.146566	0.404702
PCOR1329_LOCUS1250	744.167	-0.148387	0.104006	-1.42671	0.153663	0.4983	825.257	-0.14677	0.0966561	-1.51848	0.128894	0.908201	805.082	-0.00120163	0.104241	-0.0115274	0.990803	0.996977
PCOR1329_LOCUS12500	458.23	-0.0403853	0.13353	-0.302443	0.762314	0.920489	444.109	-0.466038	0.135201	-3.44699	0.000566871	0.0404677	449.289	-0.428066	0.14594	-2.93316	0.00335526	0.0518139
PCOR1329_LOCUS12501	852.634	0.30263	0.151511	1.99742	0.0457797	0.295209	1042.01	0.545334	0.108498	5.0262	5e-07	0.00014286	1173.48	0.240778	0.141364	1.70325	0.0885212	0.31091
PCOR1329_LOCUS12504	1382.13	-0.202717	0.105825	-1.91558	0.0554191	0.322985	1712.69	0.121145	0.0755575	1.60335	0.108857	0.865768	1649.09	0.319879	0.100731	3.17557	0.00149542	0.0318774
PCOR1329_LOCUS12505	1806.39	-0.114465	0.102137	-1.1207	0.262415	0.616447	1999.5	-0.122584	0.0724664	-1.6916	0.0907224	0.817089	1972.91	-0.0107463	0.103864	-0.103465	0.917594	0.967253
PCOR1329_LOCUS12507	62.2436	0.0301196	0.384433	0.0783483	0.937551	0.982603	67.8076	-0.0335793	0.356079	-0.0943031	0.924868	0.999783	70.3366	-0.067579	0.357014	-0.189289	0.849866	0.935883
PCOR1329_LOCUS12508	33.1697	-0.00324111	0.394782	-0.00820987	0.99345	0.998215	34.1068	-0.223125	0.380052	-0.587091	0.557142	NA	35.0529	-0.223025	0.39391	-0.566182	0.57127	0.78693
PCOR1329_LOCUS12509	386.514	-0.0733417	0.140346	-0.522577	0.601269	0.844763	435.251	-0.0199806	0.123734	-0.16148	0.871716	0.999783	437.733	0.0505801	0.141934	0.356363	0.721569	0.873901
PCOR1329_LOCUS1251	1439.56	-0.0978097	0.0841031	-1.16297	0.244841	0.599917	1601.07	-0.0872616	0.0761731	-1.14557	0.251973	0.999783	1592.71	0.00810176	0.0876963	0.0923842	0.926393	0.970431
PCOR1329_LOCUS12510	1367.88	0.0784939	0.114162	0.687565	0.491727	0.785644	1550.35	0.136828	0.090358	1.51429	0.129954	0.909636	1635.4	0.0548294	0.10581	0.518188	0.604327	0.807268
PCOR1329_LOCUS12511	890.58	-0.510068	0.11401	-4.4739	7.68e-06	0.00134905	1045.04	-0.31847	0.0982927	-3.24002	0.0011952	0.0699624	896.149	0.187393	0.100113	1.87181	0.0612331	0.255943
PCOR1329_LOCUS12513	22.8809	0.0923484	0.535634	0.172409	0.863116	0.956375	27.474	0.277493	0.476969	0.581784	0.560712	NA	28.8694	0.182403	0.521844	0.349536	0.726687	NA
PCOR1329_LOCUS12514	185.424	0.165756	0.214904	0.771302	0.440528	0.754761	169.9	-0.391446	0.187663	-2.0859	0.0369875	0.569528	188.326	-0.558507	0.21997	-2.53901	0.0111166	0.103001
PCOR1329_LOCUS12515	10908.5	0.0366888	0.0796421	0.46067	0.645035	0.868651	12001.5	0.0149235	0.061503	0.242646	0.808279	0.999783	12506.3	-0.0244615	0.0743067	-0.329196	0.742007	0.8842
PCOR1329_LOCUS12516	147.503	0.188986	0.205439	0.919912	0.357619	0.696494	150.016	-0.0410273	0.201476	-0.203633	0.83864	0.999783	165.891	-0.234108	0.214795	-1.08992	0.275751	0.55707
PCOR1329_LOCUS12520	475.452	-0.050745	0.183875	-0.275975	0.782567	0.928034	552.988	0.0817685	0.126569	0.646039	0.518254	0.999783	557.416	0.125247	0.16703	0.749849	0.453346	0.704173
PCOR1329_LOCUS12523	848.37	-0.245318	0.115497	-2.12403	0.0336678	0.258821	1000.95	-0.0594507	0.088481	-0.671903	0.501645	0.999783	945.79	0.182107	0.110754	1.64424	0.100126	0.332162
PCOR1329_LOCUS12524	341.641	0.11363	0.191314	0.593947	0.552548	0.819246	344.961	-0.145146	0.133013	-1.09122	0.275177	0.999783	372.022	-0.259863	0.187182	-1.3883	0.165047	0.431234
PCOR1329_LOCUS12525	195.074	-0.0644025	0.189966	-0.339021	0.734594	0.909398	236.683	0.178604	0.157687	1.13265	0.257362	0.999783	237.874	0.239503	0.173243	1.38247	0.166828	0.433737
PCOR1329_LOCUS12526	261.47	0.0754957	0.18558	0.406808	0.684149	0.887164	299.738	0.161888	0.16024	1.01028	0.31236	0.999783	315.453	0.0831929	0.176742	0.470702	0.637854	0.827619
PCOR1329_LOCUS12528	3287.97	0.00625782	0.0780261	0.0802016	0.936077	0.982064	3687.71	0.0415678	0.0642479	0.646991	0.517638	0.999783	3803.93	0.0326841	0.0755174	0.432802	0.665158	0.842727
PCOR1329_LOCUS12535	1739.33	0.143537	0.0884435	1.62292	0.104607	0.423552	1861.42	0.0480301	0.0746184	0.643676	0.519786	0.999783	2015.46	-0.0981518	0.088704	-1.10651	0.268506	0.549161
PCOR1329_LOCUS12536	359.188	0.153052	0.14526	1.05364	0.292047	0.642933	387.75	0.0857852	0.124119	0.691155	0.489468	0.999783	421.075	-0.0703723	0.137971	-0.510053	0.610014	0.81079
PCOR1329_LOCUS12537	3327.92	-0.375046	0.0808464	-4.63899	3.5e-06	0.000725535	4083.16	-0.0590072	0.0703211	-0.839112	0.401407	0.999783	3708.58	0.313104	0.0764104	4.09766	4.17e-05	0.00295014
PCOR1329_LOCUS12538	1670.43	-0.0773759	0.111383	-0.69468	0.487256	0.783016	1948.36	0.0667678	0.0781534	0.854317	0.392929	0.999783	1952.01	0.141689	0.110782	1.27899	0.2009	0.476466
PCOR1329_LOCUS12539	11.5724	-1.65936	0.782473	-2.12066	0.0339504	NA	14.5132	-1.10533	0.601653	-1.83716	0.0661868	NA	7.73702	0.5771	0.959715	0.601324	0.547624	NA
PCOR1329_LOCUS1254	217.5	-0.638238	0.164868	-3.87121	0.000108297	0.00916994	260.635	-0.36526	0.154277	-2.36756	0.0179059	0.399434	214.35	0.270386	0.178978	1.51072	0.130859	0.381774
PCOR1329_LOCUS12540	225.953	0.125749	0.176165	0.713813	0.475343	0.775812	257.181	0.18939	0.164528	1.15111	0.249688	0.999783	275.116	0.0619351	0.186159	0.3327	0.739361	0.883151
PCOR1329_LOCUS12541	23.1872	0.0731561	0.468407	0.15618	0.875891	0.961258	21.6154	-0.436146	0.547915	-0.79601	0.426026	NA	22.9364	-0.516231	0.57495	-0.897872	0.369254	NA
PCOR1329_LOCUS12542	424.393	-0.01771	0.142353	-0.12441	0.900991	0.970047	471.519	-0.00421918	0.116635	-0.0361742	0.971143	0.999783	483.967	0.0126438	0.138265	0.091446	0.927138	0.970802
PCOR1329_LOCUS12543	537.867	-0.00257416	0.17284	-0.0148934	0.988117	0.996668	572.438	-0.120155	0.135386	-0.887501	0.374809	0.999783	589.89	-0.117345	0.156938	-0.747717	0.454631	0.704981
PCOR1329_LOCUS12544	3651.3	0.0781215	0.0706109	1.10637	0.268568	0.622626	3821.42	-0.0875211	0.0599404	-1.46014	0.144253	0.933975	4045.23	-0.16825	0.0715385	-2.35188	0.0186789	0.137134
PCOR1329_LOCUS12545	236.728	-0.288586	0.168999	-1.70762	0.0877065	0.393615	288.823	-0.000891894	0.149362	-0.00597134	0.995236	0.999783	269.54	0.283892	0.163343	1.73801	0.082209	0.299192
PCOR1329_LOCUS12546	835.159	0.0934324	0.116402	0.802672	0.422165	0.742292	876.8	-0.0683471	0.0885265	-0.772052	0.440084	0.999783	931.692	-0.163836	0.115832	-1.41442	0.157238	0.419937
PCOR1329_LOCUS12548	2502.92	-0.0247321	0.0772146	-0.320303	0.748738	0.915206	2666.49	-0.140897	0.0660176	-2.13423	0.0328239	0.541747	2721.7	-0.118561	0.0807007	-1.46914	0.141795	0.397931
PCOR1329_LOCUS12549	417.227	0.178077	0.136021	1.30918	0.190472	0.541903	426.04	-0.0501075	0.122907	-0.407687	0.683504	0.999783	468.626	-0.230257	0.135175	-1.7034	0.0884942	0.310862
PCOR1329_LOCUS1255	16.5326	-1.56127	0.591711	-2.63857	0.00832556	NA	22.6741	-0.63001	0.466242	-1.35125	0.176616	NA	13.7828	0.930945	0.64864	1.43523	0.151223	NA
PCOR1329_LOCUS12551	396.324	0.177625	0.151724	1.17071	0.241715	0.596528	418.308	0.0511643	0.119384	0.428571	0.668235	0.999783	459.986	-0.127327	0.144771	-0.879501	0.379129	0.647522
PCOR1329_LOCUS12555	715.354	0.0304461	0.100525	0.30287	0.761989	0.920408	733.986	-0.200561	0.093856	-2.1369	0.0326062	0.541046	763.434	-0.233707	0.10125	-2.30823	0.0209865	0.144915
PCOR1329_LOCUS12556	322.689	-0.142326	0.162486	-0.875927	0.38107	0.713884	367.439	-0.0749707	0.126046	-0.594788	0.551985	0.999783	358.442	0.0647746	0.158512	0.408642	0.682802	0.852099
PCOR1329_LOCUS12560	2221.85	0.0142396	0.10784	0.132044	0.89495	0.967699	2649.96	0.215542	0.070776	3.04541	0.00232361	0.109408	2736.3	0.197665	0.104515	1.89125	0.0585904	0.249749
PCOR1329_LOCUS12561	598.078	0.04165	0.131043	0.317835	0.75061	0.91619	654.076	-0.00362781	0.116117	-0.0312426	0.975076	0.999783	681.943	-0.0467282	0.137171	-0.340656	0.733362	0.879897
PCOR1329_LOCUS12562	969.241	-0.104068	0.107839	-0.965032	0.334529	0.679289	1105.68	-0.0183281	0.0899018	-0.203868	0.838457	0.999783	1097.3	0.0822471	0.114226	0.720038	0.471501	0.718341
PCOR1329_LOCUS12563	207.808	-0.30548	0.232282	-1.31512	0.188468	0.539747	248.168	-0.0911075	0.156004	-0.584006	0.559216	0.999783	229.043	0.211578	0.22953	0.921785	0.356641	0.629422
PCOR1329_LOCUS12565	137.801	-0.345968	0.281165	-1.23048	0.218516	0.572595	190.499	0.283635	0.170784	1.66079	0.0967561	0.834704	176.008	0.621388	0.265269	2.34248	0.0191558	0.138437
PCOR1329_LOCUS12566	2070.94	0.081127	0.0840888	0.964778	0.334656	0.679299	2223.68	-0.00900532	0.0858592	-0.104885	0.916467	0.999783	2355.75	-0.0926467	0.104539	-0.886241	0.375488	0.644639
PCOR1329_LOCUS12567	967.256	-0.13807	0.107625	-1.28288	0.199535	0.552079	1111.98	-0.0289023	0.0936117	-0.308747	0.757514	0.999783	1091.27	0.106318	0.106849	0.995034	0.31972	0.598531
PCOR1329_LOCUS1257	560.821	0.12905	0.113683	1.13517	0.256305	0.610007	571.517	-0.107007	0.116545	-0.918156	0.358537	0.999783	617.621	-0.239772	0.125085	-1.91686	0.0552552	0.241776
PCOR1329_LOCUS12571	148.931	0.100329	0.205827	0.487441	0.625946	0.858875	158.752	0.00332085	0.188016	0.0176626	0.985908	0.999783	170.141	-0.0989008	0.19948	-0.495792	0.620041	0.816626
PCOR1329_LOCUS12572	1000.93	0.0994959	0.0959955	1.03646	0.299986	0.64981	1049.31	-0.0561038	0.0843542	-0.665097	0.505988	0.999783	1120.61	-0.158332	0.0978657	-1.61785	0.105694	0.341952
PCOR1329_LOCUS12575	930.274	0.190177	0.121262	1.56831	0.116808	0.443822	949.609	-0.0362756	0.0905459	-0.400632	0.688691	0.999783	1049.42	-0.22765	0.116674	-1.95116	0.051038	0.232481
PCOR1329_LOCUS12576	122.201	0.228967	0.224399	1.02035	0.30756	0.656766	129.659	0.108619	0.217752	0.498819	0.617907	0.999783	144.455	-0.123135	0.219909	-0.559936	0.575523	0.789847
PCOR1329_LOCUS12577	558.351	0.119847	0.128232	0.934612	0.349988	0.690769	589.71	-0.0110447	0.106889	-0.103329	0.917702	0.999783	634.955	-0.132453	0.124167	-1.06673	0.286093	0.567029
PCOR1329_LOCUS12579	1051.72	0.042184	0.147171	0.286632	0.774394	0.924958	1125.98	-0.0554199	0.0987567	-0.561177	0.574677	0.999783	1177.86	-0.0990164	0.142396	-0.695357	0.486832	0.729487
PCOR1329_LOCUS1258	75.5728	-0.472127	0.283404	-1.66591	0.0957308	0.407652	92.0553	-0.177568	0.245637	-0.722889	0.469748	0.999783	80.2735	0.291153	0.280023	1.03975	0.298458	0.578847
PCOR1329_LOCUS12581	127.558	0.339138	0.294038	1.15338	0.248753	0.60354	119.655	-0.104654	0.24969	-0.419134	0.675119	0.999783	141.169	-0.44294	0.276704	-1.60077	0.109428	0.347848
PCOR1329_LOCUS12582	31.0903	0.130292	0.423857	0.307396	0.758542	0.919106	33.4941	0.0429043	0.386746	0.110937	0.911667	NA	35.9749	-0.0909305	0.401052	-0.22673	0.820634	0.921672
PCOR1329_LOCUS12583	1528.15	0.0397735	0.0861016	0.461937	0.644127	0.868315	1686.99	0.0271054	0.0804286	0.337012	0.736108	0.999783	1759.32	-0.0150766	0.0905581	-0.166486	0.867775	0.944424
PCOR1329_LOCUS12587	2878.73	-0.0333071	0.075942	-0.438586	0.660962	0.876435	3158.83	-0.0622811	0.0662478	-0.940123	0.347155	0.999783	3212.9	-0.0315924	0.0732802	-0.431118	0.666383	0.8436
PCOR1329_LOCUS12588	323.361	0.188412	0.16007	1.17706	0.239173	0.594072	332.121	-0.0293832	0.158535	-0.185343	0.85296	0.999783	366.238	-0.220479	0.151712	-1.45327	0.146149	0.403886
PCOR1329_LOCUS12589	156.701	0.894544	0.207651	4.30793	1.65e-05	0.00234422	212.508	1.31498	0.189059	6.95538	3.52e-12	4.01e-09	272.356	0.417752	0.179954	2.32144	0.0202631	0.142522
PCOR1329_LOCUS1259	629.582	-0.0490065	0.120999	-0.405017	0.685465	0.887775	738.854	0.111237	0.120661	0.921899	0.356581	0.999783	747.259	0.157969	0.133671	1.18178	0.237292	0.51757
PCOR1329_LOCUS12591	490.389	-0.158862	0.121763	-1.30468	0.192001	0.543604	589.949	0.0811508	0.105975	0.765757	0.443821	0.999783	575.887	0.236834	0.113724	2.08253	0.0372938	0.198218
PCOR1329_LOCUS12594	1595.99	0.00546751	0.109333	0.050008	0.960116	0.988759	1774.93	0.0121106	0.0795395	0.152259	0.878983	0.999783	1829.11	0.00453856	0.101516	0.0447078	0.96434	0.986613
PCOR1329_LOCUS12595	1413.79	0.0543574	0.107765	0.504406	0.613976	0.852549	1549.81	0.0279722	0.0801301	0.349084	0.727026	0.999783	1627.48	-0.0293551	0.10871	-0.270031	0.787136	0.906685
PCOR1329_LOCUS12597	614.845	-0.0894581	0.140121	-0.638433	0.523192	0.803107	683.065	-0.0887347	0.120331	-0.737423	0.460865	0.999783	679.925	-0.00139406	0.143783	-0.00969555	0.992264	0.997217
PCOR1329_LOCUS12598	735.502	-0.0120361	0.128614	-0.0935833	0.92544	0.978406	815.02	-0.0175947	0.111365	-0.15799	0.874464	0.999783	833.317	-0.00895708	0.125062	-0.0716213	0.942903	0.978105
PCOR1329_LOCUS12599	192.107	-0.377187	0.265094	-1.42284	0.154782	0.499806	256.769	0.17105	0.157749	1.08432	0.278222	0.999783	234.109	0.539887	0.257469	2.0969	0.0360024	0.194222
PCOR1329_LOCUS1260	27.2117	0.148223	0.472628	0.313615	0.753814	0.917355	27.9516	-0.0252972	0.429586	-0.0588874	0.953042	NA	30.6342	-0.177949	0.461895	-0.38526	0.700045	NA
PCOR1329_LOCUS12603	48.1313	0.234413	0.378439	0.619419	0.53564	0.810424	44.052	-0.308301	0.361718	-0.852325	0.394034	NA	50.2923	-0.540541	0.344139	-1.5707	0.116252	0.358854
PCOR1329_LOCUS12605	154.838	0.151652	0.260573	0.581996	0.56057	0.824424	152.414	-0.169365	0.199983	-0.846896	0.397053	0.999783	167.106	-0.325414	0.259675	-1.25316	0.210149	0.486664
PCOR1329_LOCUS12606	1262.22	-0.252423	0.088172	-2.86285	0.00419848	0.0905799	1496.54	-0.0487967	0.0760778	-0.641405	0.52126	0.999783	1413.42	0.20088	0.0851877	2.35808	0.0183696	0.136185
PCOR1329_LOCUS12607	345.039	0.353382	0.151786	2.32816	0.0199036	0.202724	353.072	0.146977	0.128083	1.14751	0.25117	0.999783	412.239	-0.20805	0.145075	-1.43409	0.151547	0.411916
PCOR1329_LOCUS12608	1558.67	0.0561176	0.0999266	0.561588	0.574397	0.831799	1704.44	0.0213514	0.0881168	0.242308	0.808542	0.999783	1789.95	-0.0378295	0.103287	-0.366257	0.714174	0.869598
PCOR1329_LOCUS12609	856.387	-0.164821	0.134776	-1.22293	0.221358	0.575831	1031.97	0.0769761	0.0941943	0.817206	0.413811	0.999783	1004.07	0.237171	0.128162	1.85056	0.0642326	0.262882
PCOR1329_LOCUS1261	118.246	-0.0787764	0.227187	-0.346747	0.728782	0.906976	130.948	-0.0784102	0.212859	-0.368368	0.712599	0.999783	131.333	-0.00231239	0.235446	-0.0098213	0.992164	0.997217
PCOR1329_LOCUS12610	1319.23	-0.568693	0.16774	-3.39033	0.000698089	0.0305684	1707.2	-0.068788	0.107602	-0.63928	0.522641	0.999783	1461.03	0.494652	0.156845	3.15375	0.00161185	0.0333626
PCOR1329_LOCUS12611	54.6769	-0.574861	0.345863	-1.66211	0.0964913	0.40922	67.6659	-0.179611	0.27232	-0.659558	0.509538	0.999783	58.0833	0.393795	0.344266	1.14387	0.252678	0.533631
PCOR1329_LOCUS12612	67.6644	-0.989142	0.308935	-3.20178	0.00136581	0.0461272	94.3092	-0.166509	0.273448	-0.608924	0.542575	0.999783	71.4799	0.819809	0.313663	2.61366	0.00895785	0.0915729
PCOR1329_LOCUS12613	129.528	-1.26262	0.230411	-5.47986	4.26e-08	2.34e-05	185.33	-0.284187	0.177598	-1.60017	0.10956	0.867331	128.81	0.974781	0.230112	4.23611	2.27e-05	0.00189915
PCOR1329_LOCUS12614	531.764	0.804964	0.16934	4.75354	2e-06	0.000474587	446.96	0.120899	0.144487	0.836744	0.402736	0.999783	626.188	-0.686098	0.18072	-3.79647	0.000146773	0.00692799
PCOR1329_LOCUS12615	324.857	0.0272864	0.178431	0.152924	0.878458	0.961975	330.492	-0.232702	0.162722	-1.43006	0.1527	0.946253	343.723	-0.262808	0.151844	-1.73078	0.0834908	0.301016
PCOR1329_LOCUS1262	117.513	-0.188441	0.232577	-0.810228	0.417809	0.739428	137.815	-0.021142	0.218653	-0.096692	0.922971	0.999783	132.754	0.164304	0.250094	0.65697	0.5112	0.747138
PCOR1329_LOCUS12623	394.046	-0.252802	0.143897	-1.75683	0.0789468	0.378546	438.826	-0.233304	0.117202	-1.99062	0.0465232	0.636297	413.142	0.0172643	0.14288	0.120831	0.903825	0.961772
PCOR1329_LOCUS12624	1654.85	0.195927	0.107828	1.81703	0.0692126	0.356149	1730.65	0.0331422	0.109622	0.302331	0.7624	0.999783	1908.26	-0.164661	0.132768	-1.24022	0.214895	0.493185
PCOR1329_LOCUS12627	555.213	-0.229834	0.117185	-1.96129	0.049845	0.307407	659.006	-0.0263179	0.104126	-0.252751	0.800461	0.999783	626.612	0.200529	0.11742	1.7078	0.0876734	0.309293
PCOR1329_LOCUS12628	1885.73	-0.0261804	0.143956	-0.181864	0.855689	0.953458	2139.26	0.0385202	0.0692398	0.556331	0.577985	0.999783	2179.42	0.060878	0.14277	0.426408	0.669811	0.845186
PCOR1329_LOCUS12630	165.122	-0.0733706	0.19505	-0.376162	0.706796	0.897816	171.429	-0.284308	0.198167	-1.43469	0.151377	0.945445	170.944	-0.212468	0.210044	-1.01154	0.311758	0.590874
PCOR1329_LOCUS12631	72.8232	0.222227	0.351267	0.632643	0.526967	0.80527	66.001	-0.34977	0.290584	-1.20368	0.228713	0.999783	75.056	-0.569589	0.335412	-1.69818	0.0894745	0.312695
PCOR1329_LOCUS12633	1359.53	0.0322466	0.096754	0.333285	0.738919	0.911196	1553.16	0.113602	0.0792289	1.43385	0.151615	0.945445	1613.82	0.0791691	0.100222	0.789938	0.429564	0.686683
PCOR1329_LOCUS12635	677.737	0.0638466	0.110375	0.578451	0.562959	0.825611	726.596	-0.0269382	0.0950132	-0.283521	0.776778	0.999783	766.373	-0.0929783	0.109624	-0.848155	0.396352	0.661221
PCOR1329_LOCUS12639	1471.44	0.0873794	0.0858257	1.0181	0.308629	0.657694	1555.67	-0.0482467	0.0739347	-0.652558	0.514041	0.999783	1652.03	-0.137964	0.0860487	-1.60333	0.108863	0.346809
PCOR1329_LOCUS12640	2257.91	0.0724455	0.0959581	0.75497	0.450267	0.760552	2396.03	-0.0500072	0.0703755	-0.710578	0.477346	0.999783	2532.82	-0.124886	0.0991518	-1.25954	0.207836	0.483909
PCOR1329_LOCUS12641	2504.33	-0.0379421	0.0766763	-0.494836	0.620716	0.85593	2712.86	-0.106658	0.0841749	-1.2671	0.205121	0.999783	2753.58	-0.070925	0.0954181	-0.743308	0.457295	0.707221
PCOR1329_LOCUS12643	81.9009	0.272845	0.312978	0.871771	0.383333	0.71557	100.494	0.514634	0.249324	2.06412	0.0390065	0.584296	111.444	0.231229	0.267743	0.863623	0.387795	0.654509
PCOR1329_LOCUS12645	137.635	-0.199393	0.220216	-0.905439	0.365233	0.701884	157.947	-0.0925373	0.186757	-0.495495	0.620251	0.999783	151.434	0.102565	0.209575	0.489396	0.624561	0.81947
PCOR1329_LOCUS12648	714.411	0.317767	0.116057	2.73803	0.00618078	0.11108	761.104	0.215894	0.103157	2.09288	0.03636	0.564201	873.979	-0.103286	0.104769	-0.985844	0.32421	0.602548
PCOR1329_LOCUS1265	179.944	0.12266	0.194863	0.629471	0.52904	0.806421	222.081	0.399596	0.175793	2.2731	0.0230201	0.456162	236.28	0.273836	0.195975	1.3973	0.162323	0.42702
PCOR1329_LOCUS12650	63.7027	-0.489537	0.328686	-1.48938	0.136388	0.474718	109.975	0.761655	0.223487	3.40805	0.000654291	0.045048	101.695	1.2542	0.288425	4.34843	1.37e-05	0.00129101
PCOR1329_LOCUS12652	231.939	0.308724	0.192226	1.60605	0.108263	0.429535	262.726	0.363155	0.180582	2.01103	0.0443222	0.621773	299.045	0.0527964	0.174707	0.3022	0.762499	0.894232
PCOR1329_LOCUS12655	42.8566	-0.118931	0.376292	-0.316059	0.751958	0.916597	51.73	0.0974599	0.313324	0.311052	0.755761	0.999783	50.7749	0.212773	0.356888	0.596189	0.551049	0.774372
PCOR1329_LOCUS12656	1024.49	-0.390819	0.169775	-2.30199	0.0213359	0.208971	1293.18	0.00684961	0.087945	0.0778851	0.937919	0.999783	1171.12	0.393817	0.166423	2.36637	0.0179635	0.134395
PCOR1329_LOCUS12660	25.8894	0.2171	0.612468	0.354467	0.722989	0.904635	24.855	-0.215836	0.475314	-0.454092	0.649762	NA	27.6132	-0.435574	0.628787	-0.692721	0.488485	NA
PCOR1329_LOCUS12661	1361.42	0.030813	0.0892057	0.345415	0.729782	0.907322	1522.67	0.0523565	0.0767224	0.682415	0.494977	0.999783	1581.73	0.0194518	0.0925168	0.210252	0.833471	0.927515
PCOR1329_LOCUS12662	3040.81	-0.0417497	0.102662	-0.40667	0.684251	0.887164	3505.28	0.0708583	0.0870674	0.813832	0.415741	0.999783	3555.11	0.109002	0.077354	1.40913	0.158798	0.421977
PCOR1329_LOCUS12663	311.328	-0.229219	0.172852	-1.3261	0.184806	0.535262	384.657	0.0844671	0.131645	0.641627	0.521115	0.999783	366.04	0.30866	0.167789	1.83957	0.0658321	0.265893
PCOR1329_LOCUS12664	1040.54	0.15881	0.0996896	1.59304	0.111151	0.434014	1148.13	0.146947	0.0929755	1.5805	0.113993	0.876374	1248.01	-0.01397	0.103077	-0.135529	0.892193	0.95652
PCOR1329_LOCUS12665	649.564	-0.160026	0.117832	-1.35809	0.174434	0.523747	766.841	0.0240266	0.0982464	0.244555	0.806801	0.999783	746.722	0.18039	0.113909	1.58363	0.113279	0.353691
PCOR1329_LOCUS12666	69.4288	0.507083	0.427462	1.18626	0.235518	0.590428	68.3254	0.22279	0.286064	0.778814	0.436089	0.999783	84.7002	-0.280684	0.398781	-0.703855	0.481523	0.725387
PCOR1329_LOCUS12668	83.7526	0.361824	0.320144	1.13019	0.258396	0.612	108.783	0.720862	0.331463	2.17479	0.0296458	0.518651	123.047	0.366039	0.388116	0.943118	0.34562	0.620354
PCOR1329_LOCUS12669	11.1658	-0.229256	0.698175	-0.328365	0.742636	NA	14.2579	0.206728	0.684209	0.302142	0.762543	NA	13.6675	0.429397	0.734618	0.584517	0.558872	NA
PCOR1329_LOCUS12672	108.238	-0.312591	0.235282	-1.32858	0.183986	0.5339	99.5904	-1.0101	0.238811	-4.2297	2.34e-05	0.00344026	88.9496	-0.699812	0.265457	-2.63625	0.00838277	0.0880948
PCOR1329_LOCUS12673	1323.09	-0.194715	0.0830051	-2.34582	0.0189852	0.197928	1266.39	-0.693474	0.0809381	-8.56795	1.05e-17	2.13e-14	1201.6	-0.501551	0.0918663	-5.45958	4.77e-08	1.41e-05
PCOR1329_LOCUS12674	11.9855	-0.477435	0.678928	-0.703219	0.481919	NA	14.241	-0.273939	0.613688	-0.446382	0.655321	NA	12.244	0.200083	0.695222	0.287797	0.773502	NA
PCOR1329_LOCUS12675	167.564	0.0201044	0.186769	0.107643	0.914279	0.974615	193.342	0.126715	0.168605	0.751549	0.452322	0.999783	199.986	0.103689	0.174115	0.595521	0.551495	0.774588
PCOR1329_LOCUS12676	3137.63	0.138631	0.0759763	1.82466	0.0680527	0.352919	3336.55	0.0232586	0.0625212	0.372012	0.709884	0.999783	3606.96	-0.117819	0.0786439	-1.49814	0.134098	0.386617
PCOR1329_LOCUS12677	453.738	0.0259989	0.127979	0.20315	0.839018	0.947125	492.635	-0.0303403	0.111187	-0.272877	0.784948	0.999783	512.541	-0.0583537	0.125822	-0.463778	0.642807	0.830096
PCOR1329_LOCUS12678	203.037	-0.121551	0.174334	-0.697232	0.485658	0.782134	233.053	-0.019811	0.199797	-0.0991557	0.921015	0.999783	230.155	0.0988355	0.22176	0.445687	0.655823	0.837301
PCOR1329_LOCUS12681	122.145	-0.280174	0.221388	-1.26553	0.20568	0.55918	132.753	-0.326943	0.20829	-1.56965	0.116496	0.883124	123.639	-0.0522892	0.23693	-0.220695	0.82533	0.923902
PCOR1329_LOCUS12682	89.2643	0.42474	0.281624	1.50818	0.131508	0.468023	84.4105	0.00611971	0.265138	0.0230813	0.981585	0.999783	102.135	-0.419504	0.258336	-1.62387	0.104403	0.339802
PCOR1329_LOCUS12684	401.718	-0.276693	0.152664	-1.81243	0.0699203	0.358075	477.071	-0.0621438	0.12169	-0.510673	0.60958	0.999783	447.761	0.212806	0.14334	1.48463	0.137642	0.391617
PCOR1329_LOCUS12685	179.761	0.32701	0.214002	1.52807	0.126494	0.459386	176.063	0.00157371	0.181322	0.00867904	0.993075	0.999783	205.499	-0.325685	0.20827	-1.56376	0.117873	0.361484
PCOR1329_LOCUS12687	829.201	-0.124746	0.1056	-1.18132	0.237477	0.592588	995.435	0.104902	0.0909376	1.15356	0.248682	0.999783	981.93	0.225906	0.0981792	2.30096	0.0213942	0.146365
PCOR1329_LOCUS12688	33.3232	-0.286667	0.569575	-0.5033	0.614753	0.852942	37.682	-0.198027	0.488308	-0.405536	0.685083	NA	35.5081	0.101655	0.482475	0.210695	0.833125	0.927451
PCOR1329_LOCUS12689	284.312	0.215518	0.164319	1.31158	0.18966	0.540965	304.548	0.132128	0.139002	0.950551	0.341832	0.999783	338.638	-0.0850337	0.156009	-0.545055	0.585715	0.796101
PCOR1329_LOCUS1269	208.465	-0.29595	0.20126	-1.47049	0.14143	0.481579	264.898	0.10294	0.154348	0.666935	0.504814	0.999783	246.921	0.391862	0.184555	2.12328	0.0337305	0.187983
PCOR1329_LOCUS12690	465.358	-0.0400361	0.12669	-0.316016	0.75199	0.916597	519.517	-0.015657	0.111797	-0.140049	0.888622	0.999783	528.048	0.021937	0.129009	0.170042	0.864977	0.943119
PCOR1329_LOCUS12691	129.296	0.072599	0.251502	0.288661	0.77284	0.924201	144.286	0.0814593	0.232668	0.35011	0.726256	0.999783	151.752	0.00574187	0.24526	0.0234113	0.981322	0.993259
PCOR1329_LOCUS12692	452.122	-0.620174	0.203751	-3.04379	0.00233618	0.063583	563.414	-0.230981	0.152404	-1.51559	0.129624	0.9093	468.165	0.385082	0.222361	1.73178	0.083312	0.300971
PCOR1329_LOCUS12693	2262.78	0.143991	0.135935	1.05926	0.289481	0.640839	2213.38	-0.223187	0.0841327	-2.6528	0.00798267	0.259559	2404.09	-0.371117	0.139139	-2.66723	0.00764788	0.0836018
PCOR1329_LOCUS12694	1280.6	0.12891	0.0988329	1.30432	0.192125	0.543727	1415.97	0.119771	0.0843884	1.41928	0.155818	0.949435	1520.96	-0.0119209	0.0973122	-0.122502	0.902501	0.961175
PCOR1329_LOCUS12697	1371.68	0.153303	0.119015	1.2881	0.197713	0.550392	1496.55	0.112761	0.0808535	1.39464	0.163125	0.96085	1625.5	-0.0414806	0.11162	-0.371625	0.710172	0.867883
PCOR1329_LOCUS12698	583.993	-0.03464	0.139622	-0.248098	0.804058	0.935119	648.749	-0.0350624	0.128743	-0.272345	0.785357	0.999783	658.26	-0.00117218	0.158598	-0.00739091	0.994103	0.997946
PCOR1329_LOCUS127	10.1931	0.000171791	0.737261	0.000233013	0.999814	NA	10.8616	-0.111122	0.686157	-0.161948	0.871347	NA	11.1747	-0.114469	0.722152	-0.158511	0.874054	NA
PCOR1329_LOCUS12705	310.925	0.177948	0.181742	0.979122	0.32752	0.673627	306.866	-0.148709	0.143095	-1.03923	0.298697	0.999783	338.476	-0.328602	0.177771	-1.84845	0.0645368	0.263346
PCOR1329_LOCUS12707	773.388	0.335349	0.14126	2.37398	0.0175974	0.190377	734.667	-0.0885384	0.135016	-0.655763	0.511977	0.999783	859.468	-0.425392	0.125514	-3.3892	0.000700957	0.0197837
PCOR1329_LOCUS12712	211.726	0.457283	0.319102	1.43303	0.151849	0.496098	189.111	-0.123696	0.261191	-0.473585	0.635796	0.999783	233.199	-0.582661	0.31085	-1.87441	0.060874	0.255133
PCOR1329_LOCUS12713	460.212	0.355522	0.201129	1.76763	0.0771221	0.374905	431.737	-0.101705	0.184361	-0.551664	0.581179	0.999783	509.717	-0.457581	0.171141	-2.6737	0.00750186	0.0828822
PCOR1329_LOCUS12714	504.827	0.205519	0.157524	1.30469	0.191999	0.543604	503.898	-0.0856498	0.132262	-0.647575	0.51726	0.999783	561.276	-0.291738	0.154132	-1.89278	0.0583876	0.249344
PCOR1329_LOCUS12715	131.674	0.0634024	0.219678	0.288615	0.772876	0.924203	140.343	-0.0629839	0.196929	-0.31983	0.749097	0.999783	147.004	-0.129255	0.219346	-0.589275	0.555677	0.777283
PCOR1329_LOCUS12716	627.292	-0.124197	0.142237	-0.873166	0.382573	0.714933	797.698	0.257368	0.103977	2.47523	0.0133151	0.345611	788.074	0.377617	0.135023	2.79668	0.00516304	0.0667344
PCOR1329_LOCUS12717	24.3373	-0.349356	0.491838	-0.710307	0.477514	0.777123	31.0823	0.0623872	0.427971	0.145774	0.8841	NA	28.333	0.404571	0.462059	0.875584	0.381256	NA
PCOR1329_LOCUS12719	1719.44	-0.02957	0.111955	-0.264125	0.791683	0.931491	2016.63	0.129951	0.0813006	1.5984	0.109954	0.868552	2053.61	0.156227	0.11355	1.37584	0.168871	0.436182
PCOR1329_LOCUS1272	423.296	0.0924525	0.20453	0.452025	0.651251	0.871581	434.294	-0.123155	0.188581	-0.653059	0.513718	0.999783	463.981	-0.218109	0.209477	-1.04121	0.297778	0.578384
PCOR1329_LOCUS12721	158.258	-0.51398	0.195551	-2.62837	0.00857955	0.132646	196.498	-0.139605	0.170115	-0.820648	0.411847	0.999783	170.662	0.371687	0.195086	1.90525	0.0567475	0.245284
PCOR1329_LOCUS12725	444.993	0.0332105	0.143515	0.231407	0.816998	0.938576	468.599	-0.122551	0.137318	-0.892461	0.372146	0.999783	486.901	-0.158219	0.146383	-1.08086	0.279759	0.561035
PCOR1329_LOCUS12727	163.873	-0.242938	0.212899	-1.1411	0.25383	0.607547	208.964	0.151663	0.176206	0.860715	0.389395	0.999783	198.38	0.391788	0.204357	1.91717	0.0552163	0.241692
PCOR1329_LOCUS12728	98.3609	0.38483	0.275567	1.3965	0.162563	0.50866	105.556	0.316325	0.239137	1.32278	0.185909	0.985391	124.021	-0.0712577	0.269584	-0.264325	0.791529	0.908576
PCOR1329_LOCUS12729	2118.21	-0.217142	0.113943	-1.90571	0.0566874	0.326511	2537.12	0.0130797	0.0801085	0.163275	0.870302	0.999783	2425.83	0.226153	0.109877	2.05825	0.0395664	0.204263
PCOR1329_LOCUS1273	489.205	-0.286645	0.151578	-1.89107	0.0586156	0.331763	617.373	0.108304	0.113421	0.954888	0.339635	0.999783	581.861	0.392975	0.150367	2.61344	0.00896352	0.0915831
PCOR1329_LOCUS12734	1478.21	-0.0257287	0.0888093	-0.289708	0.77204	0.923891	1743.2	0.145059	0.0793961	1.82703	0.0676959	0.738663	1776.48	0.169122	0.0971541	1.74076	0.081725	0.298092
PCOR1329_LOCUS12735	407.513	-0.350876	0.143311	-2.44836	0.014351	0.171314	503.677	-0.0247317	0.114902	-0.215242	0.829579	0.999783	460.388	0.323974	0.145196	2.23128	0.0256624	0.161783
PCOR1329_LOCUS12736	1483.96	0.120129	0.114365	1.0504	0.293534	0.644237	1636	0.101594	0.0879932	1.15457	0.248267	0.999783	1751.37	-0.0217705	0.112426	-0.193644	0.846455	0.934139
PCOR1329_LOCUS12738	4951.58	0.0725806	0.0726115	0.999574	0.317517	0.665409	5431.7	0.0435208	0.0579255	0.751324	0.452458	0.999783	5731.4	-0.0317343	0.0707598	-0.448479	0.653807	0.836381
PCOR1329_LOCUS12739	409.923	0.0547668	0.126313	0.433582	0.664592	0.87805	439.873	-0.0388752	0.116963	-0.332371	0.739609	0.999783	461.083	-0.0967119	0.122599	-0.788851	0.430199	0.68723
PCOR1329_LOCUS1274	2776.19	-0.0821609	0.0753556	-1.09031	0.275577	0.629374	3177.73	0.0122447	0.0668497	0.183167	0.854667	0.999783	3178.88	0.0914895	0.0736953	1.24146	0.214437	0.492506
PCOR1329_LOCUS12742	1053.92	-0.0216066	0.112393	-0.192242	0.847553	0.950244	1211.21	0.077288	0.0900109	0.858651	0.390533	0.999783	1235.11	0.0958432	0.110519	0.867209	0.385828	0.6532
PCOR1329_LOCUS12743	23.5342	-0.29992	0.522001	-0.574559	0.565589	0.827183	24.9905	-0.463064	0.509321	-0.90918	0.363255	NA	22.5839	-0.165073	0.560844	-0.294329	0.768507	NA
PCOR1329_LOCUS12744	24.1129	-0.207139	0.49427	-0.419081	0.675157	0.88282	30.7183	0.206711	0.431902	0.478606	0.632219	NA	29.9331	0.417661	0.450896	0.926291	0.354295	NA
PCOR1329_LOCUS12746	275.32	0.377955	0.193199	1.95629	0.0504305	0.309354	274.383	0.0978874	0.182738	0.535671	0.592186	0.999783	323.99	-0.280142	0.15646	-1.7905	0.0733736	0.281744
PCOR1329_LOCUS12747	4673.26	0.073221	0.0777133	0.942194	0.346094	0.687646	5054.05	0.00413917	0.065341	0.0633471	0.94949	0.999783	5338.93	-0.0714717	0.0861339	-0.829774	0.406666	0.668644
PCOR1329_LOCUS12748	1590.22	-0.133455	0.107683	-1.23934	0.215219	0.569514	1857.34	0.0171873	0.0799886	0.214871	0.829868	0.999783	1824.56	0.147212	0.102946	1.42999	0.15272	0.413556
PCOR1329_LOCUS12749	102.082	-0.00731023	0.292926	-0.0249559	0.98009	0.994415	102.004	-0.303367	0.242541	-1.25079	0.211012	0.999783	105.474	-0.298132	0.291883	-1.02141	0.30706	0.586854
PCOR1329_LOCUS12750	76.7345	0.30425	0.380219	0.800195	0.423598	0.743247	72.2412	-0.12768	0.269685	-0.473441	0.635899	0.999783	84.3309	-0.430604	0.369344	-1.16586	0.243671	0.524352
PCOR1329_LOCUS12751	191.134	-0.234462	0.18462	-1.26997	0.204096	0.557722	232.981	0.0392003	0.154433	0.253834	0.799624	0.999783	221.065	0.269733	0.177733	1.51763	0.129107	0.379256
PCOR1329_LOCUS12752	94.1894	-0.135007	0.243136	-0.555274	0.578707	0.834198	120.767	0.265143	0.21928	1.20915	0.226604	0.999783	118.817	0.397695	0.237699	1.6731	0.0943078	0.321737
PCOR1329_LOCUS12755	792.223	0.103898	0.103477	1.00407	0.315345	0.663324	875.66	0.0988485	0.0953847	1.03631	0.300056	0.999783	934.106	-0.00803181	0.104894	-0.0765705	0.938965	0.976285
PCOR1329_LOCUS12756	579.434	-0.0525335	0.137003	-0.383448	0.701388	0.895145	680.515	0.111455	0.109401	1.01877	0.30831	0.999783	687.092	0.159296	0.119094	1.33757	0.181037	0.451603
PCOR1329_LOCUS12757	1222.18	0.00428971	0.0914081	0.0469292	0.96257	0.989394	1307.17	-0.097128	0.0780126	-1.24503	0.213121	0.999783	1348.51	-0.104078	0.0909208	-1.14471	0.252327	0.533453
PCOR1329_LOCUS12758	444.775	0.0525583	0.181073	0.290261	0.771616	0.923695	486.88	0.0244549	0.126687	0.193034	0.846932	0.999783	511.628	-0.0300479	0.182507	-0.16464	0.869228	0.945135
PCOR1329_LOCUS12759	892.693	-0.469328	0.166944	-2.8113	0.00493424	0.0986181	1180.4	0.0739877	0.0987905	0.748936	0.453896	0.999783	1047.96	0.538007	0.160327	3.35568	0.000791711	0.0213849
PCOR1329_LOCUS12763	374.612	-0.204107	0.145815	-1.39977	0.161583	0.507891	439.9	-0.0275862	0.121971	-0.22617	0.821069	0.999783	423.493	0.175726	0.133546	1.31584	0.188227	0.460045
PCOR1329_LOCUS12764	1253.88	0.102163	0.0918329	1.11249	0.265928	0.619589	1361.54	0.0434446	0.0799425	0.543449	0.586821	0.999783	1451.92	-0.0610503	0.0867982	-0.703359	0.481832	0.725642
PCOR1329_LOCUS12767	371.149	-0.216995	0.154621	-1.4034	0.160498	0.506903	419.365	-0.152359	0.129595	-1.17566	0.239733	0.999783	400.918	0.0632453	0.149815	0.422157	0.672911	0.846925
PCOR1329_LOCUS12768	798.433	0.266703	0.119871	2.22492	0.0260865	0.2311	776.878	-0.0917507	0.110818	-0.827937	0.407706	0.999783	885.446	-0.3612	0.1215	-2.97284	0.00295056	0.0480364
PCOR1329_LOCUS12769	197.809	0.132062	0.182601	0.723226	0.469541	0.771977	211.903	0.0232688	0.171456	0.135713	0.892048	0.999783	227.522	-0.109944	0.189484	-0.580226	0.561762	0.78105
PCOR1329_LOCUS12771	43.3342	0.199139	0.456593	0.436141	0.662735	0.877053	41.9983	-0.210821	0.34647	-0.608483	0.542867	NA	46.261	-0.414278	0.450674	-0.919241	0.35797	0.630619
PCOR1329_LOCUS12773	19.02	0.0670041	0.644561	0.103953	0.917207	NA	18.4673	-0.30126	0.539478	-0.558428	0.576552	NA	19.6495	-0.373148	0.636444	-0.586302	0.557673	NA
PCOR1329_LOCUS12775	2553.44	-0.106668	0.097821	-1.09044	0.275521	0.629339	2908.3	-0.0291573	0.0853275	-0.341711	0.732569	0.999783	2882.08	0.0753575	0.106663	0.706499	0.479878	0.724346
PCOR1329_LOCUS12777	1081.14	-0.0568432	0.115201	-0.493425	0.621712	0.856501	1220.43	-0.0088321	0.0802938	-0.109997	0.912412	0.999783	1229.38	0.0453152	0.114095	0.397171	0.691241	0.856861
PCOR1329_LOCUS12780	470.872	0.137072	0.132963	1.0309	0.302586	0.652009	480.884	-0.0910884	0.125797	-0.724091	0.46901	0.999783	521.875	-0.231524	0.147415	-1.57056	0.116286	0.358888
PCOR1329_LOCUS12781	128.347	0.0124138	0.204752	0.0606286	0.951655	0.986134	133.935	-0.166634	0.199468	-0.835393	0.403497	0.999783	138.472	-0.181584	0.208094	-0.872605	0.382879	0.650844
PCOR1329_LOCUS12782	123.11	0.356255	0.303029	1.17565	0.239735	0.59475	101.235	-0.503139	0.260475	-1.93162	0.0534061	0.676075	122.406	-0.862335	0.307047	-2.80848	0.00497765	0.0652552
PCOR1329_LOCUS12783	2902.03	0.122996	0.0911162	1.34988	0.177055	0.526107	3002.62	-0.0729762	0.0817224	-0.892977	0.37187	0.999783	3231.85	-0.198488	0.0938219	-2.11558	0.0343802	0.189501
PCOR1329_LOCUS12785	586.465	0.421596	0.129017	3.26775	0.00108407	0.0397671	559.778	0.0191343	0.126895	0.150788	0.880143	0.999783	672.804	-0.405046	0.140235	-2.88833	0.00387295	0.0559449
PCOR1329_LOCUS12788	139.292	0.407443	0.253842	1.6051	0.108471	0.429953	128.431	-0.0854705	0.265366	-0.322085	0.747388	0.999783	155.191	-0.495782	0.250567	-1.97864	0.0478563	0.224888
PCOR1329_LOCUS12789	1718.67	-0.106742	0.0824265	-1.29499	0.195323	0.54701	1994.62	0.0270922	0.074522	0.363547	0.716197	0.999783	1979.32	0.131197	0.0834624	1.57193	0.115966	0.358446
PCOR1329_LOCUS1279	1750.49	-0.00905816	0.0887309	-0.102086	0.918689	0.975758	1899.64	-0.0697311	0.075601	-0.922358	0.356342	0.999783	1950.18	-0.0629117	0.091912	-0.684478	0.493674	0.735026
PCOR1329_LOCUS12790	1037.97	-0.312612	0.114911	-2.72048	0.00651876	0.1142	1285.64	0.0212803	0.0959139	0.221869	0.824416	0.999783	1192.24	0.330653	0.121126	2.72983	0.00633668	0.0750286
PCOR1329_LOCUS12791	272.672	-0.249313	0.154307	-1.6157	0.106159	0.426419	335.427	0.058937	0.139325	0.423019	0.672282	0.999783	317.639	0.305002	0.153701	1.98439	0.0472128	0.223314
PCOR1329_LOCUS12792	790.092	-0.200988	0.101659	-1.97708	0.0480328	0.30165	963.259	0.0797447	0.0892637	0.893361	0.371664	0.999783	928.288	0.278055	0.0989767	2.8093	0.00496494	0.065162
PCOR1329_LOCUS12794	12.2559	0.416444	0.673637	0.618202	0.536442	NA	-	-	-	-	-	-	-	-	-	-	-	-
PCOR1329_LOCUS12795	254.958	-0.22615	0.170776	-1.32425	0.185421	0.535891	307.6	0.0228217	0.14942	0.152735	0.878607	0.999783	294.024	0.247718	0.161295	1.53581	0.124586	0.371947
PCOR1329_LOCUS12796	1648.14	0.116986	0.107834	1.08487	0.27798	0.631435	1786.1	0.0519582	0.0745495	0.696962	0.485826	0.999783	1913.59	-0.067182	0.107045	-0.627602	0.530265	0.760006
PCOR1329_LOCUS12797	89.0308	-0.322088	0.249347	-1.29173	0.196452	0.548805	104.183	-0.151997	0.23684	-0.641773	0.521021	0.999783	95.5633	0.166502	0.263171	0.632676	0.526945	0.757809
PCOR1329_LOCUS12798	461.79	-0.0750401	0.123077	-0.6097	0.542061	0.813776	464.164	-0.384132	0.116095	-3.30877	0.000937063	0.0580901	463.436	-0.311794	0.123917	-2.51614	0.0118648	0.106678
PCOR1329_LOCUS12799	3840.87	0.217002	0.0999811	2.17043	0.0299743	0.246666	4016.92	0.0579959	0.0664773	0.872417	0.382981	0.999783	4465.41	-0.160841	0.10317	-1.55899	0.119	0.363359
PCOR1329_LOCUS12800	3151.13	0.22742	0.0965163	2.35629	0.0184587	0.195059	3149.26	-0.0615645	0.0702447	-0.876428	0.380797	0.999783	3525.74	-0.290976	0.0914585	-3.18151	0.0014651	0.0314762
PCOR1329_LOCUS12801	1331.89	0.0371195	0.104942	0.353714	0.723553	0.904811	1444.72	-0.0210353	0.0759171	-0.277082	0.781717	0.999783	1508.43	-0.0604109	0.104812	-0.576376	0.564361	0.782971
PCOR1329_LOCUS12802	1061.63	-0.194761	0.0891333	-2.18505	0.0288853	0.241892	1276.63	0.0468624	0.0793864	0.590308	0.554984	0.999783	1232.62	0.23925	0.0911569	2.62459	0.00867521	0.0899663
PCOR1329_LOCUS12803	1543.66	-0.625583	0.111392	-5.61604	1.95e-08	1.23e-05	2164.92	0.116339	0.086549	1.3442	0.178884	0.981308	1848.79	0.738109	0.105118	7.02171	2.19e-12	2.91e-09
PCOR1329_LOCUS12804	495.056	-0.56928	0.151966	-3.74609	0.000179611	0.0127998	692.368	0.151265	0.133223	1.13542	0.256198	0.999783	600.873	0.716667	0.14866	4.82085	1.43e-06	0.00022849
PCOR1329_LOCUS12806	110.42	0.535715	0.266664	2.00895	0.0445424	0.291736	98.4766	-0.0272489	0.241274	-0.112938	0.91008	0.999783	125.294	-0.560892	0.239616	-2.3408	0.0192424	0.138801
PCOR1329_LOCUS12807	1771.38	0.123952	0.126055	0.983317	0.325451	0.67201	1840.13	-0.0570119	0.0853053	-0.668328	0.503924	0.999783	1982.45	-0.183664	0.125013	-1.46916	0.14179	0.397931
PCOR1329_LOCUS12809	340.401	0.00733037	0.143708	0.0510089	0.959318	0.98859	395.03	0.133119	0.130922	1.01678	0.309259	0.999783	407.159	0.123586	0.144159	0.857285	0.391287	0.657774
PCOR1329_LOCUS1281	44.3856	-0.652492	0.376966	-1.7309	0.083469	0.386907	65.8372	0.238186	0.303083	0.785879	0.431939	0.999783	55.8867	0.883677	0.373075	2.36863	0.017854	0.134024
PCOR1329_LOCUS12814	1014.77	0.0997213	0.100307	0.994159	0.320145	0.667589	1160.17	0.182986	0.0911881	2.00669	0.0447831	0.624775	1232.59	0.080357	0.0961504	0.835743	0.403299	0.665957
PCOR1329_LOCUS12815	1354.02	0.0182914	0.0877127	0.208537	0.834809	0.945242	1433.04	-0.115293	0.0808124	-1.42668	0.153673	0.947538	1485.72	-0.136136	0.0873641	-1.55826	0.119172	0.363527
PCOR1329_LOCUS12817	397.83	0.116959	0.142258	0.822157	0.410988	0.734679	433.243	0.0694115	0.140402	0.494377	0.62104	0.999783	463.963	-0.0502674	0.145092	-0.346452	0.729003	0.877232
PCOR1329_LOCUS12818	102.938	-0.131318	0.257972	-0.50904	0.610724	0.850718	126.095	0.158645	0.228509	0.694263	0.487517	0.999783	125.043	0.291214	0.227812	1.27831	0.20114	0.476679
PCOR1329_LOCUS12819	368.461	-0.160287	0.157283	-1.0191	0.308155	0.657323	452.015	0.132753	0.121529	1.09236	0.274677	0.999783	441.475	0.289975	0.150594	1.92554	0.0541623	0.239495
PCOR1329_LOCUS1282	30.029	-0.824149	0.472727	-1.74339	0.0812651	0.382653	43.2574	0.053741	0.383206	0.14024	0.88847	NA	34.7395	0.866656	0.40459	2.14206	0.0321886	0.183299
PCOR1329_LOCUS12820	611.116	0.0517366	0.114713	0.451009	0.651983	0.871901	669.734	0.0152456	0.103297	0.14759	0.882666	0.999783	700.956	-0.0388308	0.116547	-0.333178	0.739	0.882996
PCOR1329_LOCUS12821	5158.64	0.00551589	0.0781223	0.0706058	0.943711	0.984229	5908.82	0.0978653	0.0641806	1.52484	0.127298	0.904518	6088.48	0.0895672	0.0862634	1.0383	0.299131	0.579298
PCOR1329_LOCUS12823	54.7521	1.22058	0.985714	1.23827	0.215616	0.569772	36.3033	-0.00943683	0.563654	-0.0167422	0.986642	NA	62.4411	-1.20977	0.542029	-2.23192	0.02562	0.161708
PCOR1329_LOCUS12824	1944.25	0.00174117	0.0841499	0.0206913	0.983492	0.995514	2138.82	-0.0218329	0.0719281	-0.303538	0.76148	0.999783	2200.94	-0.0260656	0.0864476	-0.301519	0.763018	0.894548
PCOR1329_LOCUS12825	916.537	0.188759	0.121032	1.55958	0.11886	0.447093	921.585	-0.0948709	0.0954629	-0.993799	0.320321	0.999783	1015.38	-0.284677	0.125204	-2.27371	0.0229837	0.152047
PCOR1329_LOCUS12826	567.216	-0.159034	0.124988	-1.27239	0.203234	0.556597	632.526	-0.132206	0.111679	-1.1838	0.236494	0.999783	616.7	0.0230614	0.130743	0.176388	0.859989	0.940839
PCOR1329_LOCUS12829	21.7742	0.0661749	0.492951	0.134242	0.893211	0.967006	31.7248	0.770529	0.406092	1.89743	0.0577718	NA	33.3429	0.70641	0.411708	1.7158	0.086198	0.306469
PCOR1329_LOCUS1283	1035.56	-0.0128092	0.102784	-0.124623	0.900822	0.970028	1112.03	-0.105811	0.0833212	-1.26991	0.204116	0.999193	1139.49	-0.0953533	0.10569	-0.902195	0.366953	0.637304
PCOR1329_LOCUS12832	17.9569	0.30103	0.656781	0.458341	0.646707	NA	14.9627	-0.477298	0.608667	-0.784169	0.432941	NA	17.8879	-0.791853	0.710776	-1.11407	0.26525	NA
PCOR1329_LOCUS12833	193.833	0.546956	0.227421	2.40504	0.0161708	0.181957	170.165	-0.057877	0.179365	-0.322677	0.74694	0.999783	217.524	-0.606488	0.218827	-2.77154	0.00557913	0.0696837
PCOR1329_LOCUS12834	722.008	0.0953158	0.10258	0.929187	0.352792	0.69264	772.148	-0.007047	0.095582	-0.0737273	0.941227	0.999783	821.911	-0.104785	0.102176	-1.02554	0.305109	0.585125
PCOR1329_LOCUS12835	130.4	-0.883178	0.214956	-4.10865	3.98e-05	0.0044664	172.116	-0.248577	0.179866	-1.38201	0.166967	0.96619	133.335	0.631253	0.215199	2.93335	0.0033533	0.0518139
PCOR1329_LOCUS12836	34.7907	-0.899478	0.39867	-2.2562	0.0240583	0.223161	52.0094	0.0853767	0.329532	0.259085	0.79557	0.999783	41.2492	0.98218	0.392263	2.50388	0.0122839	0.108893
PCOR1329_LOCUS12837	56.7488	-0.22286	0.332897	-0.669457	0.503204	0.792487	69.3038	0.0390996	0.294289	0.132861	0.894303	0.999783	65.7183	0.260932	0.337	0.774279	0.438766	0.693335
PCOR1329_LOCUS12838	409.059	0.0740389	0.158807	0.46622	0.641058	0.866735	485.906	0.264947	0.128369	2.06395	0.0390221	0.584296	513.405	0.191695	0.142851	1.34193	0.17962	0.449804
PCOR1329_LOCUS12839	238.054	0.0334181	0.169074	0.197654	0.843316	0.948826	251.049	-0.103745	0.152146	-0.681876	0.495317	0.999783	261.93	-0.139754	0.160896	-0.868601	0.385066	0.652765
PCOR1329_LOCUS12840	219.228	-0.237191	0.164104	-1.44537	0.148353	0.490813	257.755	-0.0583094	0.154834	-0.376592	0.706477	0.999783	244.66	0.176185	0.169228	1.04111	0.297825	0.578415
PCOR1329_LOCUS12841	3533.97	0.0693185	0.0728253	0.951848	0.341174	0.684246	3926.37	0.0758042	0.0590349	1.28406	0.199122	0.99326	4136.47	0.00377011	0.0746046	0.0505345	0.959696	0.984736
PCOR1329_LOCUS12844	26.9677	0.553976	0.573486	0.965981	0.334054	0.678592	21.4843	-0.321918	0.499609	-0.644339	0.519356	NA	28.3122	-0.878233	0.582992	-1.50642	0.131958	NA
PCOR1329_LOCUS12845	94.8065	-0.394769	0.267942	-1.47334	0.14066	0.480543	108.191	-0.300007	0.2426	-1.23663	0.216224	0.999783	96.9191	0.093808	0.244422	0.383796	0.70113	0.863
PCOR1329_LOCUS12849	436.294	-0.0145525	0.137219	-0.106053	0.91554	0.97486	497.425	0.0616605	0.119684	0.515194	0.606417	0.999783	508.101	0.0723456	0.129666	0.557938	0.576886	0.7905
PCOR1329_LOCUS12853	921.523	0.0405813	0.106939	0.379481	0.70433	0.896552	988.741	-0.0504994	0.09203	-0.548728	0.583192	0.999783	1033.35	-0.093273	0.100602	-0.927148	0.35385	0.627138
PCOR1329_LOCUS12858	138.218	0.124715	0.228731	0.545246	0.585584	0.83773	138.664	-0.148189	0.218936	-0.676858	0.498496	0.999783	149.983	-0.277385	0.236909	-1.17085	0.241659	0.522201
PCOR1329_LOCUS12859	2140.8	-0.105826	0.109392	-0.967402	0.333343	0.677861	2398.12	-0.0773236	0.0696982	-1.10941	0.267255	0.999783	2375.33	0.0253345	0.107074	0.236608	0.812961	0.918511
PCOR1329_LOCUS1286	449.198	0.185103	0.16071	1.15178	0.249411	0.604006	461.358	-0.0231287	0.154519	-0.149682	0.881016	0.999783	508.635	-0.210853	0.16082	-1.31112	0.189818	0.462082
PCOR1329_LOCUS12860	1326.41	0.0459113	0.0867031	0.529523	0.596443	0.841904	1404.39	-0.0858291	0.091269	-0.940397	0.347014	0.999783	1469.23	-0.13478	0.0998918	-1.34926	0.177254	0.446837
PCOR1329_LOCUS12861	1499.96	0.139602	0.0890915	1.56695	0.117125	0.444496	1566.99	-0.0291136	0.0777451	-0.374475	0.708051	0.999783	1695.3	-0.17108	0.0846398	-2.02128	0.0432513	0.2141
PCOR1329_LOCUS12862	1532.96	-0.0964804	0.098515	-0.979348	0.327408	0.673548	1714.77	-0.0729512	0.0746276	-0.977537	0.328304	0.999783	1703.46	0.0202883	0.0954594	0.212533	0.831691	0.926885
PCOR1329_LOCUS12863	1173.16	0.288618	0.10675	2.70367	0.00685781	0.117333	1198.17	0.0691254	0.0919292	0.751942	0.452086	0.999783	1367.02	-0.222191	0.10177	-2.18326	0.0290164	0.173494
PCOR1329_LOCUS12864	389.65	-0.321325	0.131003	-2.45281	0.0141744	0.169948	433.241	-0.304446	0.116023	-2.62401	0.00869011	0.273189	397.617	0.0140702	0.133704	0.105234	0.91619	0.966728
PCOR1329_LOCUS12865	1003.63	-0.202598	0.102572	-1.97517	0.0482489	0.302215	1182.92	-0.0177681	0.0873685	-0.203369	0.838846	0.999783	1136.21	0.181466	0.0915425	1.98232	0.0474437	0.22399
PCOR1329_LOCUS12866	1299.47	-0.150329	0.0952445	-1.57835	0.114486	0.439494	1489.35	-0.0540823	0.0788434	-0.685946	0.492747	0.999783	1453.62	0.0937413	0.095992	0.976552	0.328791	0.606452
PCOR1329_LOCUS12867	185.848	-0.149933	0.189841	-0.789782	0.429655	0.747505	206.385	-0.147988	0.170444	-0.868248	0.385259	0.999783	201.217	-0.000863713	0.176169	-0.00490276	0.996088	0.998837
PCOR1329_LOCUS12868	1326.92	0.0240744	0.0869343	0.276926	0.781837	0.927727	1461.4	0.00262521	0.0859746	0.0305347	0.975641	0.999783	1515.63	-0.0231096	0.101118	-0.22854	0.819226	0.921181
PCOR1329_LOCUS12870	2343.96	-0.0634344	0.0765008	-0.8292	0.406991	0.732104	2650.82	-0.00336803	0.0636555	-0.0529102	0.957803	0.999783	2670.3	0.0575009	0.0775587	0.741385	0.45846	0.708121
PCOR1329_LOCUS12872	1831.77	-0.0493922	0.0804729	-0.613774	0.539365	0.812081	2032.22	-0.0466312	0.0747926	-0.623474	0.532973	0.999783	2055.3	0.000159944	0.0831714	0.00192307	0.998466	0.999515
PCOR1329_LOCUS12874	534.549	0.120639	0.141961	0.849804	0.395434	0.724996	574.751	0.041844	0.122301	0.342139	0.732247	0.999783	618.273	-0.0816179	0.147082	-0.554915	0.578953	0.791874
PCOR1329_LOCUS12876	971.619	0.167018	0.0970906	1.72023	0.08539	0.39026	1003.98	-0.0314242	0.104436	-0.300893	0.763496	0.999783	1097.21	-0.200588	0.116528	-1.72137	0.085184	0.304384
PCOR1329_LOCUS12878	1489.2	-0.0191177	0.101106	-0.189086	0.850025	0.951219	1761.42	0.16238	0.07597	2.13742	0.0325635	0.541046	1799.84	0.178495	0.0999654	1.78557	0.0741693	0.283289
PCOR1329_LOCUS12881	850.356	0.159799	0.106003	1.50749	0.131684	0.468087	899.803	0.0324468	0.0906005	0.358131	0.720245	0.999783	980.978	-0.129056	0.0993876	-1.29851	0.194112	0.467783
PCOR1329_LOCUS12882	1986.52	-0.213671	0.118211	-1.80755	0.070677	0.360074	2355.45	-0.0135354	0.0705789	-0.191777	0.847917	0.999783	2253.55	0.196752	0.118399	1.66177	0.0965585	0.325829
PCOR1329_LOCUS12885	329.305	-0.740819	0.209248	-3.54039	0.000399532	0.0217226	437.916	-0.123169	0.315561	-0.390319	0.696301	0.999783	356.159	0.615946	0.254343	2.42171	0.0154476	0.123718
PCOR1329_LOCUS12886	662.299	0.26861	0.126283	2.12705	0.0334161	0.25815	676.448	0.0482439	0.121163	0.398172	0.690503	0.999783	767.494	-0.222249	0.11668	-1.90476	0.0568107	0.245485
PCOR1329_LOCUS12887	675.292	-0.00279924	0.1057	-0.026483	0.978872	0.994142	743.056	-0.0204302	0.103769	-0.196883	0.843919	0.999783	764.257	-0.0211028	0.116639	-0.180925	0.856427	0.939194
PCOR1329_LOCUS1289	165.274	-0.0732411	0.200163	-0.365908	0.714434	0.900975	165.661	-0.378502	0.182472	-2.07431	0.0380509	0.577125	166.523	-0.306779	0.196811	-1.55875	0.119056	0.363475
PCOR1329_LOCUS12890	141.809	-0.516589	0.201769	-2.5603	0.010458	0.145817	183.62	-0.0211695	0.172806	-0.122504	0.9025	0.999783	160.12	0.492007	0.193217	2.54639	0.0108844	0.101901
PCOR1329_LOCUS12892	28.8435	-0.527038	0.475025	-1.10949	0.267217	0.620783	35.0596	-0.198684	0.381433	-0.52089	0.602443	NA	30.4468	0.326911	0.472105	0.692453	0.488653	NA
PCOR1329_LOCUS12893	75.3854	-0.380447	0.277968	-1.36867	0.171102	0.519018	95.9811	0.0344838	0.234362	0.147139	0.883022	0.999783	86.9128	0.408985	0.260634	1.56919	0.116603	0.359316
PCOR1329_LOCUS12894	216.277	-0.305325	0.185053	-1.64993	0.0989563	0.413687	271.952	0.0668745	0.151616	0.441078	0.659157	0.999783	252.768	0.366902	0.170152	2.15632	0.0310589	0.179884
PCOR1329_LOCUS12895	1610.41	0.0368184	0.0863876	0.4262	0.669962	0.880684	1730.83	-0.0507055	0.0757303	-0.669553	0.503143	0.999783	1806.41	-0.0897787	0.0871281	-1.03042	0.302812	0.582734
PCOR1329_LOCUS129	276.639	0.164517	0.163203	1.00805	0.313431	0.661796	292.085	0.0191325	0.140024	0.136637	0.891318	0.999783	317.658	-0.148151	0.158947	-0.932079	0.351296	0.624801
PCOR1329_LOCUS12900	2077.28	-0.277946	0.0818504	-3.39578	0.000684344	0.0301904	2715.49	0.201675	0.0668962	3.01475	0.00257194	0.117387	2564.11	0.477192	0.0832837	5.72972	1.01e-08	4e-06
PCOR1329_LOCUS12901	236.287	-0.0563794	0.175427	-0.321385	0.747919	0.914915	254.542	-0.144928	0.160867	-0.900915	0.367634	0.999783	256.282	-0.0917131	0.165882	-0.552882	0.580344	0.792932
PCOR1329_LOCUS12902	335.968	-0.125798	0.177944	-0.706951	0.479597	0.778117	400.513	0.0772171	0.130997	0.589455	0.555556	0.999783	393.809	0.197068	0.162937	1.20947	0.226482	0.506023
PCOR1329_LOCUS12903	221.919	0.2115	0.21416	0.987578	0.323359	0.670496	227.777	0.00867976	0.167727	0.0517494	0.958728	0.999783	254.327	-0.202359	0.211284	-0.957761	0.338183	0.614015
PCOR1329_LOCUS12907	1140.78	0.167833	0.0962832	1.74312	0.0813122	0.382653	1169.38	-0.0536402	0.0906766	-0.591555	0.554148	0.999783	1278.93	-0.223942	0.10439	-2.14524	0.031934	0.182509
PCOR1329_LOCUS12908	443.362	0.0601112	0.15344	0.391757	0.695238	0.892746	483.593	0.00234522	0.12121	0.0193484	0.984563	0.999783	506.349	-0.0591114	0.1599	-0.369677	0.711623	0.868805
PCOR1329_LOCUS12909	14.547	0.155212	0.679775	0.228329	0.819391	NA	15.9483	0.175461	0.589792	0.297497	0.766087	NA	17.6272	0.0284354	0.615635	0.0461887	0.96316	NA
PCOR1329_LOCUS12911	889.859	0.0246543	0.121154	0.203495	0.838748	0.947069	959.09	-0.0543093	0.0940226	-0.57762	0.563521	0.999783	996.44	-0.081487	0.122565	-0.664849	0.506147	0.744024
PCOR1329_LOCUS12912	960.07	-0.622929	0.177359	-3.51224	0.000444344	0.0231808	1356.12	0.137487	0.108137	1.27141	0.203583	0.998094	1160.7	0.756311	0.168555	4.48702	7.22e-06	0.000790457
PCOR1329_LOCUS12915	124.772	0.600199	0.301693	1.98944	0.046653	0.297468	101.218	-0.229368	0.278258	-0.824298	0.40977	0.999783	134.28	-0.826072	0.263716	-3.13243	0.00173368	0.0347881
PCOR1329_LOCUS12919	128.026	-0.137818	0.218239	-0.631502	0.527712	0.805684	146.681	-0.03955	0.204329	-0.19356	0.84652	0.999783	143.925	0.0955292	0.209161	0.456726	0.647868	0.832761
PCOR1329_LOCUS1292	185.125	-0.253459	0.180004	-1.40808	0.159109	0.505179	250.567	0.313355	0.159911	1.95956	0.0500471	0.657446	238.481	0.56301	0.17846	3.15482	0.00160597	0.0332986
PCOR1329_LOCUS12920	469.016	-0.0440627	0.144518	-0.304893	0.760448	0.91981	503.546	-0.132322	0.111749	-1.18409	0.236376	0.999783	510.771	-0.0914198	0.139695	-0.654422	0.51284	0.748507
PCOR1329_LOCUS12922	177.029	0.100822	0.181865	0.554381	0.579318	0.834602	190.521	0.01056	0.168598	0.0626344	0.950058	0.999783	202.512	-0.0935718	0.174514	-0.536185	0.59183	0.799987
PCOR1329_LOCUS12923	546.351	0.143386	0.123193	1.16391	0.24446	0.599576	551.566	-0.128046	0.113508	-1.12808	0.259287	0.999783	598.842	-0.273595	0.116552	-2.34741	0.0189047	0.137545
PCOR1329_LOCUS12925	4142.21	-1.66e-05	0.07489	-0.000221612	0.999823	0.999971	4666.43	0.0466706	0.0660548	0.706544	0.47985	0.999783	4801.74	0.0440735	0.0727163	0.606101	0.544447	0.770097
PCOR1329_LOCUS12928	451.081	0.0878575	0.128151	0.685575	0.492981	0.786453	467.485	-0.100628	0.115406	-0.87195	0.383236	0.999783	498.04	-0.190327	0.122944	-1.54808	0.121603	0.367353
PCOR1329_LOCUS12929	2074.6	-0.0869798	0.0935505	-0.929763	0.352494	0.692591	2351.09	-0.0234863	0.0789617	-0.297439	0.766131	0.999783	2345.75	0.0602615	0.0880709	0.684239	0.493824	0.735056
PCOR1329_LOCUS12930	5768.95	0.0707019	0.0985129	0.717692	0.472947	0.774149	6529.63	0.128487	0.070887	1.81256	0.0698999	0.749168	6880.38	0.0555329	0.0944639	0.587874	0.556617	0.777865
PCOR1329_LOCUS12932	3202.86	-0.100597	0.101793	-0.988251	0.32303	0.670408	3710.32	0.0270214	0.0710754	0.38018	0.703812	0.999783	3687.72	0.124222	0.0969962	1.28069	0.200301	0.47592
PCOR1329_LOCUS12937	612.779	0.209988	0.126458	1.66054	0.0968061	0.409804	647.978	0.0832822	0.108056	0.77073	0.440867	0.999783	719.012	-0.127911	0.121255	-1.05489	0.291477	0.572377
PCOR1329_LOCUS12938	330.119	0.0339072	0.164949	0.205562	0.837133	0.946331	341.407	-0.160614	0.13314	-1.20635	0.227682	0.999783	357.211	-0.196015	0.161168	-1.21621	0.223903	0.502966
PCOR1329_LOCUS12939	515.458	0.0660038	0.151967	0.434331	0.664048	0.877768	571.629	0.0689847	0.150394	0.458694	0.646454	0.999783	602.018	-0.000104343	0.164829	-0.000633034	0.999495	0.999796
PCOR1329_LOCUS1294	11.9544	-0.304924	0.711265	-0.428706	0.668137	NA	15.7102	0.243444	0.606269	0.401544	0.688019	NA	14.9792	0.552123	0.654527	0.843544	0.398924	NA
PCOR1329_LOCUS12941	1766.97	-0.00266295	0.0974289	-0.0273323	0.978195	0.99388	2042.98	0.114851	0.0822367	1.39659	0.162536	0.960122	2098.59	0.115169	0.104144	1.10586	0.268789	0.549484
PCOR1329_LOCUS12942	592.909	-0.0426771	0.116196	-0.367286	0.713406	0.900696	656.78	-0.0465987	0.102645	-0.453979	0.649844	0.999783	665.157	-0.00678458	0.114424	-0.0592932	0.952719	0.981566
PCOR1329_LOCUS12944	46.4443	-0.259956	0.374536	-0.694075	0.487635	0.78318	56.2997	0.0269116	0.315343	0.0853408	0.93199	0.999783	53.3751	0.286073	0.337075	0.848693	0.396052	0.661172
PCOR1329_LOCUS12946	85.4919	0.0801426	0.358281	0.223687	0.823001	0.941377	100.236	0.249091	0.284618	0.875175	0.381479	0.999783	106.664	0.177517	0.297736	0.596223	0.551026	0.774372
PCOR1329_LOCUS12947	94.4744	-0.249971	0.272186	-0.918383	0.358418	0.697289	130.833	0.381049	0.262655	1.45076	0.146847	0.937314	125.402	0.62725	0.306342	2.04755	0.0406044	0.206707
PCOR1329_LOCUS1295	49.8792	-0.520903	0.353212	-1.47476	0.140277	0.480137	56.9254	-0.415852	0.331123	-1.25588	0.209158	0.999783	48.5826	0.101677	0.397704	0.25566	0.798214	0.911803
PCOR1329_LOCUS12950	414.304	-0.286214	0.13535	-2.11462	0.0344621	0.261233	512.99	0.0445304	0.116114	0.383505	0.701346	0.999783	480.221	0.327731	0.141818	2.31093	0.0208367	0.144435
PCOR1329_LOCUS12951	110.415	-0.0620752	0.263748	-0.235358	0.813931	0.937716	120.901	-0.109649	0.255079	-0.429865	0.667294	0.999783	121.051	-0.0486548	0.297703	-0.163434	0.870176	0.945534
PCOR1329_LOCUS12953	97.038	0.194396	0.239052	0.813195	0.416106	0.738235	104.49	0.118996	0.223372	0.532723	0.594225	0.999783	114.889	-0.0784373	0.222937	-0.351836	0.724961	0.875762
PCOR1329_LOCUS12954	1871.16	0.251625	0.12143	2.07218	0.0382491	0.272691	1838.45	-0.0845322	0.0837719	-1.00908	0.312938	0.999783	2080.36	-0.337169	0.120367	-2.80118	0.00509161	0.0661895
PCOR1329_LOCUS12956	2967.4	-0.188954	0.0776679	-2.43285	0.0149806	0.175141	3546.02	0.0348041	0.0627158	0.55495	0.578929	0.999783	3428.63	0.221295	0.0810468	2.73046	0.00632467	0.0749635
PCOR1329_LOCUS12959	278.776	-0.203884	0.160873	-1.26736	0.205028	0.558466	322.951	-0.0744358	0.143859	-0.517421	0.604862	0.999783	308.661	0.125394	0.159831	0.784545	0.43272	0.689049
PCOR1329_LOCUS1296	1120.46	-0.33361	0.0980137	-3.40371	0.000664776	0.0296278	1372.13	-0.0239461	0.0831875	-0.287857	0.773456	0.999783	1265.68	0.306957	0.0968849	3.16827	0.00153349	0.032348
PCOR1329_LOCUS12960	468.633	0.416321	0.194993	2.13506	0.0327562	0.256108	452.082	0.0499124	0.130813	0.381556	0.702791	0.999783	543.338	-0.365545	0.188567	-1.93855	0.0525567	0.235917
PCOR1329_LOCUS12961	1677.59	-0.0568663	0.0993429	-0.572425	0.567034	0.828245	2012.35	0.164134	0.073687	2.22745	0.0259172	0.48608	2031.22	0.218692	0.102343	2.13685	0.0326099	0.184457
PCOR1329_LOCUS12968	43.0314	-0.636444	0.379147	-1.67862	0.0932263	0.403328	55.0245	-0.134002	0.312444	-0.428883	0.668008	0.999783	46.3237	0.499615	0.36701	1.36131	0.173415	0.441831
PCOR1329_LOCUS12969	2805.47	0.145139	0.0856932	1.69371	0.0903209	0.398015	3117.62	0.153944	0.0641268	2.40062	0.0163672	0.38495	3370.91	0.00643801	0.0837698	0.0768536	0.93874	0.976203
PCOR1329_LOCUS12970	38.7425	-0.524946	0.435066	-1.20659	0.22759	0.582008	56.0273	0.244887	0.31458	0.778459	0.436299	0.999783	49.1147	0.760362	0.387865	1.96038	0.0499519	0.229776
PCOR1329_LOCUS12971	2305.3	0.17069	0.0892602	1.91227	0.0558412	0.324007	2423.57	0.0214556	0.0800526	0.268019	0.788685	0.999783	2649.7	-0.151528	0.0827804	-1.83048	0.0671778	0.268971
PCOR1329_LOCUS12972	1776.06	-0.13878	0.107664	-1.28901	0.197394	0.550073	2042.8	-0.0304973	0.0805587	-0.378572	0.705006	0.999783	2001.97	0.104532	0.106491	0.981599	0.326297	0.604492
PCOR1329_LOCUS12974	636.912	0.159171	0.140593	1.13214	0.257577	0.611251	670.587	0.0213456	0.104501	0.204263	0.838148	0.999783	731.899	-0.139178	0.134946	-1.03136	0.30237	0.582414
PCOR1329_LOCUS12975	60.7391	0.115205	0.308867	0.372993	0.709153	0.898739	90.3228	0.839879	0.254891	3.29506	0.00098402	0.0601166	95.3858	0.717565	0.253	2.83623	0.00456501	0.0619225
PCOR1329_LOCUS12977	74.8175	-0.00327006	0.271368	-0.0120503	0.990386	0.997377	80.824	-0.0897131	0.252774	-0.354914	0.722654	0.999783	82.736	-0.0895651	0.264713	-0.338348	0.735101	0.880888
PCOR1329_LOCUS1298	662.67	0.157596	0.151622	1.0394	0.298618	0.648664	679.58	-0.0541045	0.10701	-0.505605	0.613134	0.999783	742.137	-0.214053	0.140417	-1.52441	0.127406	0.376251
PCOR1329_LOCUS12980	83.8888	0.155321	0.252968	0.613994	0.539219	0.812081	95.9984	0.244652	0.240048	1.01918	0.308117	0.999783	104.087	0.0867464	0.248074	0.34968	0.726579	0.876308
PCOR1329_LOCUS12981	651.172	-0.130009	0.105347	-1.2341	0.217166	0.571738	749.556	-0.0208052	0.0952311	-0.21847	0.827063	0.999783	737.215	0.10665	0.105297	1.01284	0.311134	0.590606
PCOR1329_LOCUS12982	7326.8	0.124753	0.0788423	1.58231	0.113578	0.437964	7740.1	-0.0112422	0.0802045	-0.140169	0.888527	0.999783	8326.13	-0.138417	0.0945877	-1.46337	0.143366	0.400278
PCOR1329_LOCUS12987	80.5473	0.030199	0.296002	0.102023	0.918738	0.975758	83.3151	-0.175056	0.253235	-0.691277	0.489391	0.999783	86.7821	-0.206939	0.298965	-0.692184	0.488822	0.730953
PCOR1329_LOCUS12989	464.371	0.157953	0.142041	1.11202	0.26613	0.619736	484.99	-0.000983683	0.112096	-0.00877538	0.992998	0.999783	529.182	-0.161607	0.137176	-1.1781	0.238758	0.519135
PCOR1329_LOCUS12991	758.713	0.042813	0.108713	0.393816	0.693717	0.89203	858.483	0.104301	0.0981423	1.06275	0.287894	0.999783	896.121	0.0581136	0.10838	0.5362	0.59182	0.799987
PCOR1329_LOCUS12994	195.889	-0.0900431	0.189953	-0.474028	0.63548	0.864034	216.968	-0.0964314	0.170372	-0.566006	0.571389	0.999783	215.981	-0.010265	0.167737	-0.0611967	0.951203	0.980967
PCOR1329_LOCUS12995	11261.1	-0.0520724	0.0732441	-0.710944	0.477119	0.777065	13123.5	0.091776	0.0609774	1.50508	0.132303	0.912622	13270.5	0.141015	0.066444	2.12232	0.0338109	0.188223
PCOR1329_LOCUS12996	369.272	0.0765842	0.179839	0.425849	0.670218	0.880749	385.469	-0.0860613	0.136146	-0.632125	0.527305	0.999783	409.444	-0.162921	0.166298	-0.979693	0.327238	0.605191
PCOR1329_LOCUS12998	1033.45	-0.0660226	0.10582	-0.623916	0.532683	0.808383	1150.85	-0.0570053	0.0934313	-0.610131	0.541775	0.999783	1155.45	0.00658925	0.106772	0.0617133	0.950791	0.980898
PCOR1329_LOCUS13	508.908	-0.379536	0.144602	-2.62469	0.0086727	0.133388	580.136	-0.291116	0.12331	-2.36085	0.018233	0.402886	519.84	0.0851291	0.147554	0.576934	0.563984	0.782759
PCOR1329_LOCUS130	205.019	0.172556	0.175689	0.982169	0.326016	0.672588	212.823	-0.00478281	0.163197	-0.0293071	0.97662	0.999783	233.828	-0.178945	0.170126	-1.05184	0.292874	0.573674
PCOR1329_LOCUS1300	75.3142	0.574309	0.386979	1.48408	0.137787	0.476654	61.7228	-0.230263	0.375468	-0.613267	0.539699	0.999783	80.7992	-0.803038	0.345748	-2.32261	0.0202	0.142293
PCOR1329_LOCUS13003	1040.8	0.181456	0.101339	1.79058	0.0733601	0.366201	1110.62	0.0763299	0.0833645	0.915616	0.359868	0.999783	1217.32	-0.107824	0.100632	-1.07147	0.283959	0.564845
PCOR1329_LOCUS13005	3968.38	-0.0947663	0.0913775	-1.03709	0.299696	0.649629	4577.68	0.0214729	0.0614417	0.349484	0.726726	0.999783	4559.65	0.112985	0.0901375	1.25348	0.210033	0.486468
PCOR1329_LOCUS13006	403.815	-0.503882	0.149258	-3.37591	0.000735722	0.0314583	477.031	-0.276551	0.121594	-2.27437	0.0229437	0.456162	413.068	0.22213	0.158443	1.40196	0.160928	0.425214
PCOR1329_LOCUS13008	62.837	-0.177879	0.298412	-0.596084	0.551119	0.818528	69.5718	-0.18741	0.273795	-0.68449	0.493666	0.999783	67.0399	-0.0122347	0.300214	-0.0407532	0.967493	0.98799
PCOR1329_LOCUS13009	85.2828	0.017563	0.271057	0.0647945	0.948338	0.985062	98.1595	0.120647	0.241892	0.498762	0.617947	0.999783	101.253	0.0991467	0.273912	0.361965	0.717378	0.871553
PCOR1329_LOCUS13010	171.127	-0.67943	0.196671	-3.45464	0.000551021	0.0265119	229.882	-0.056563	0.155281	-0.364262	0.715662	0.999783	190.38	0.618951	0.190904	3.24222	0.00118604	0.0279419
PCOR1329_LOCUS13011	340.62	0.255119	0.175925	1.45016	0.147014	0.488888	346.247	0.021849	0.16464	0.132708	0.894424	0.999783	391.398	-0.235417	0.170769	-1.37857	0.168029	0.435211
PCOR1329_LOCUS13012	178.517	0.269696	0.232326	1.16085	0.245703	0.600413	168.301	-0.174017	0.201255	-0.864657	0.387227	0.999783	193.031	-0.44752	0.23703	-1.88803	0.0590222	0.250858
PCOR1329_LOCUS13013	67.7203	0.192186	0.389256	0.493728	0.621498	0.856501	78.0427	0.322723	0.289344	1.11536	0.264696	0.999783	86.1476	0.133071	0.353641	0.376287	0.706703	0.866346
PCOR1329_LOCUS13014	58.1984	-3.87e-05	0.395949	-9.77e-05	0.999922	0.99998	69.1665	0.223911	0.301295	0.743164	0.457383	0.999783	71.8923	0.226929	0.363512	0.624267	0.532452	0.761326
PCOR1329_LOCUS13016	98.6678	0.10576	0.261	0.40521	0.685323	0.887731	104.229	-0.0227561	0.230754	-0.0986165	0.921443	0.999783	111.759	-0.129491	0.243017	-0.532849	0.594138	0.801382
PCOR1329_LOCUS13017	6224.56	-0.114422	0.0929433	-1.2311	0.218286	0.572435	7241.74	0.0276133	0.0592308	0.466199	0.641073	0.999783	7168.92	0.138964	0.0912318	1.52319	0.127711	0.376822
PCOR1329_LOCUS13018	78.4373	-0.0792993	0.282448	-0.280757	0.778897	0.926822	82.342	-0.237468	0.26848	-0.88449	0.376432	0.999783	82.199	-0.161489	0.274207	-0.588929	0.555909	0.77743
PCOR1329_LOCUS13019	464.952	0.134018	0.125274	1.0698	0.28471	0.637434	502.114	0.0585788	0.117197	0.499833	0.617193	0.999783	540.589	-0.0781517	0.128979	-0.605927	0.544563	0.770164
PCOR1329_LOCUS13022	152.625	0.373324	0.250917	1.48784	0.136793	0.475408	155.705	0.150194	0.249616	0.601698	0.547375	0.999783	182.566	-0.226188	0.237261	-0.953328	0.340424	0.616186
PCOR1329_LOCUS13026	2150.14	-0.0753788	0.10316	-0.730695	0.464966	0.769077	2458.1	0.0174417	0.079972	0.218098	0.827353	0.999783	2467.47	0.0906522	0.0978237	0.926689	0.354088	0.627417
PCOR1329_LOCUS13027	30.7909	-0.394698	0.4453	-0.886364	0.375421	0.709687	35.42	-0.296602	0.389672	-0.761159	0.446562	NA	31.4635	0.0946432	0.426048	0.222142	0.824203	0.923438
PCOR1329_LOCUS13028	1136.89	0.202893	0.119681	1.69528	0.0900216	0.397874	1133.13	-0.0922023	0.104478	-0.882505	0.377504	0.999783	1259.49	-0.298135	0.125252	-2.38028	0.0172993	0.131798
PCOR1329_LOCUS1303	200.361	0.312236	0.201053	1.55301	0.120421	0.449065	195.642	-0.0266817	0.201239	-0.132588	0.89452	0.999783	226.656	-0.342946	0.214372	-1.59977	0.109649	0.348119
PCOR1329_LOCUS13030	329.774	-0.317373	0.166657	-1.90435	0.0568646	0.326839	362.409	-0.346992	0.153984	-2.25343	0.0242322	0.469734	331.641	-0.032225	0.156892	-0.205396	0.837263	0.929509
PCOR1329_LOCUS13031	329.381	-0.351566	0.17316	-2.03029	0.0423267	0.28526	411.225	0.0146703	0.147418	0.0995148	0.92073	0.999783	377.25	0.362323	0.134407	2.69572	0.00702365	0.0797197
PCOR1329_LOCUS13037	24.0782	-0.289844	0.566446	-0.511689	0.608869	0.849669	29.5634	-0.0101973	0.46413	-0.0219708	0.982471	NA	27.2743	0.270476	0.532403	0.508028	0.611433	NA
PCOR1329_LOCUS13038	420.485	0.416472	0.172865	2.40923	0.0159861	0.181161	460.016	0.374902	0.126954	2.95305	0.00314653	0.137417	540.924	-0.0458835	0.153932	-0.298076	0.765645	0.895753
PCOR1329_LOCUS13040	552.849	-0.0210374	0.135583	-0.155163	0.876693	0.961469	593.405	-0.111478	0.121416	-0.918149	0.358541	0.999783	607.416	-0.0926519	0.138242	-0.670216	0.50272	0.74184
PCOR1329_LOCUS13043	791.831	0.0389298	0.132375	0.294088	0.768691	0.922648	863.664	0.000603145	0.11585	0.00520625	0.995846	0.999783	903.165	-0.0420795	0.142136	-0.296051	0.767191	0.896795
PCOR1329_LOCUS13045	1490.8	0.0430961	0.0902302	0.477624	0.632918	0.86271	1633.5	0.00981136	0.0895011	0.109623	0.912709	0.999783	1705.63	-0.0360062	0.0970076	-0.371169	0.710511	0.868046
PCOR1329_LOCUS13046	193.685	0.139828	0.183559	0.761758	0.446204	0.757973	192.785	-0.156361	0.168247	-0.929355	0.352705	0.999783	210.069	-0.299502	0.185499	-1.61457	0.106403	0.342994
PCOR1329_LOCUS1305	328.053	0.157505	0.143853	1.0949	0.273559	0.627181	355.135	0.0848823	0.126648	0.670223	0.502716	0.999783	385.025	-0.0755452	0.138097	-0.547045	0.584348	0.795219
PCOR1329_LOCUS13050	583.208	0.086382	0.126097	0.685047	0.493315	0.786719	618.499	-0.0410884	0.140561	-0.292316	0.770045	0.999783	656.129	-0.129629	0.148394	-0.873551	0.382363	0.650506
PCOR1329_LOCUS13051	456.814	0.0727722	0.129341	0.562636	0.573683	0.831415	509.125	0.0924435	0.117657	0.785702	0.432042	0.999783	537.461	0.016955	0.124031	0.1367	0.891268	0.955923
PCOR1329_LOCUS13052	1898.58	0.0773662	0.0903909	0.855907	0.392049	0.722278	2126.96	0.104348	0.0846631	1.23251	0.217757	0.999783	2244.62	0.0247246	0.0962012	0.257009	0.797172	0.911257
PCOR1329_LOCUS13056	223.414	-0.310393	0.186325	-1.66587	0.0957401	0.407652	286.103	0.131279	0.150772	0.870715	0.38391	0.999783	268.041	0.440246	0.173959	2.53075	0.0113819	0.104415
PCOR1329_LOCUS13057	57.8538	-0.858331	0.331377	-2.5902	0.00959211	0.140209	86.6809	0.119014	0.254794	0.467098	0.64043	0.999783	69.4261	0.970083	0.314437	3.08515	0.00203453	0.0382351
PCOR1329_LOCUS13058	139.664	0.110226	0.212025	0.519875	0.603151	0.845908	149.898	0.0221717	0.204522	0.108407	0.913673	0.999783	160.354	-0.0912398	0.220598	-0.413602	0.679166	0.850175
PCOR1329_LOCUS13060	3748.66	0.203492	0.0809843	2.51273	0.01198	0.156107	4063.42	0.14341	0.0671571	2.13544	0.0327249	0.54134	4484.76	-0.0622972	0.0873973	-0.712804	0.475967	0.721434
PCOR1329_LOCUS13061	183.569	0.38195	0.207813	1.83795	0.0660695	0.349024	171.13	-0.0771707	0.181004	-0.426347	0.669855	0.999783	204.67	-0.461592	0.205292	-2.24847	0.0245462	0.157958
PCOR1329_LOCUS13066	36.1233	-0.0196722	0.401555	-0.0489899	0.960927	0.988933	42.2589	0.122179	0.344969	0.354173	0.723209	NA	43.0405	0.138526	0.383796	0.360938	0.718146	0.872029
PCOR1329_LOCUS13067	211.945	-0.482367	0.214901	-2.2446	0.0247937	0.226092	273.634	-0.0118588	0.164155	-0.0722414	0.94241	0.999783	239.855	0.464402	0.212454	2.1859	0.0288231	0.173007
PCOR1329_LOCUS13068	592.103	0.189871	0.119561	1.58807	0.112271	0.436161	608.186	-0.0227237	0.105541	-0.215308	0.829527	0.999783	670.798	-0.214793	0.114414	-1.87732	0.0604739	0.254037
PCOR1329_LOCUS1307	361.699	0.497917	0.179243	2.77789	0.00547132	0.104607	342.632	0.0994327	0.134806	0.737601	0.460757	0.999783	424.521	-0.401705	0.179247	-2.24107	0.0250216	0.159647
PCOR1329_LOCUS13074	45.3191	-0.222319	0.389766	-0.570391	0.568412	0.828725	56.2677	0.080141	0.326163	0.245708	0.805908	0.999783	53.3739	0.300504	0.38391	0.782747	0.433776	0.689903
PCOR1329_LOCUS13075	611.534	-0.0353804	0.111801	-0.316458	0.751655	0.916597	760.312	0.28239	0.102621	2.75179	0.00592714	0.212072	773.795	0.315301	0.115408	2.73206	0.00629394	0.0747238
PCOR1329_LOCUS13076	1236.26	-0.2861	0.0971832	-2.94393	0.00324074	0.077607	1576.29	0.12687	0.0832902	1.52323	0.127702	0.90479	1480.52	0.410103	0.0983525	4.16972	3.05e-05	0.00236026
PCOR1329_LOCUS13077	434.966	0.21696	0.127466	1.70211	0.0887355	0.395377	451.116	0.038361	0.117033	0.32778	0.743078	0.999783	502.513	-0.180697	0.122185	-1.47889	0.139171	0.393841
PCOR1329_LOCUS13078	198.759	0.0420118	0.175199	0.239795	0.810489	0.936768	222.508	0.0675199	0.157976	0.427407	0.669083	0.999783	231.775	0.0219684	0.167457	0.131189	0.895626	0.958055
PCOR1329_LOCUS13079	242.701	0.215508	0.179452	1.20092	0.229783	0.583766	245.277	-0.0385906	0.164009	-0.235296	0.813979	0.999783	273.327	-0.257122	0.183874	-1.39836	0.162004	0.426529
PCOR1329_LOCUS1308	763.628	0.0532235	0.114175	0.466157	0.641103	0.866735	850.494	0.0711239	0.0952912	0.746385	0.455435	0.999783	892.268	0.0153771	0.109944	0.139864	0.888768	0.954629
PCOR1329_LOCUS13081	874.082	-0.115421	0.114829	-1.00515	0.314825	0.662966	998.603	-0.0291096	0.0927458	-0.313865	0.753624	0.999783	985.565	0.0827936	0.118103	0.701026	0.483287	0.726609
PCOR1329_LOCUS13082	32.1598	-0.286357	0.481949	-0.594164	0.552402	0.81923	48.5435	0.565286	0.339459	1.66525	0.0958623	NA	46.5116	0.855797	0.42984	1.99096	0.0464849	0.221464
PCOR1329_LOCUS13084	1887.35	-0.164175	0.0902202	-1.81972	0.0688018	0.355079	2164.78	-0.0587645	0.074505	-0.788732	0.430269	0.999783	2106.22	0.102831	0.0820596	1.25312	0.210162	0.486671
PCOR1329_LOCUS13085	1594.61	0.329929	0.0914978	3.60587	0.00031111	0.0186067	1567.83	-0.000928024	0.0918491	-0.0101038	0.991938	0.999783	1819.64	-0.332524	0.104818	-3.17239	0.00151192	0.0320967
PCOR1329_LOCUS13086	36.1356	0.353682	0.4234	0.835338	0.403527	0.729824	32.8833	-0.166678	0.425547	-0.391679	0.695295	NA	39.3413	-0.523771	0.425694	-1.23039	0.21855	0.49711
[truncated: 47,569 more rows]

## Sheet: Table S3
Table S3. List of differentially expressed genes identified in comparison between cold-induced cysts and motile vegetative cells (Cold 7h vs. Control).
The locus IDs of up-regulated DEGs are highlighted in red, down-regulated DEGs are highlighted in blue. The log2FoldChange values are represented using a gradient color scale. The locus IDs, coding sequence (CDS) IDs, and protein IDs are provided according to the genomic assembly dataset of Prorocentrum cordatum CCMP1329 (NCBI Assembly ID GCA_963575745.1). For protein identification, we performed…
Locus ID	CDS ID	Protein ID	Blastp NCBI hits (OmicsBox)	CD-search / InterPro	Polarella glacialis similar protein	Gene Ontology (biological process)	Gene Ontology (molecular function)	Gene Ontology (cellular component)	log2FoldChange	padj
PCOR1329_LOCUS76006	Pcordatum_s7917_g62686	CAK0897976.1	-	-	-	-	-	-	4.55724	0.00368278
PCOR1329_LOCUS45116	Pcordatum_s3425_g40775	CAK0853747.1	unnamed protein product	-	-	-	-	-	2.76635	0.000110667
PCOR1329_LOCUS74457	Pcordatum_s7630_g61641	CAK0895837.1	transcription and mRNA export factor ENY2 isoform X3	EnY2 pfam10163 Transcription factor e(y)2	-	-	-	-	2.5045	0.0476612
PCOR1329_LOCUS14736	Pcordatum_s13984_g77934	CAK0809495.1	unnamed protein product	protein kinase family protein, S_TKc smart00220 Serine/Threonine protein kinases	-	-	-	-	2.30795	0.019078
PCOR1329_LOCUS73537	Pcordatum_s7463_g61006	CAK0894503.1	unnamed protein product, partial	thrombospondin type-1 domain-containing protein, TSP1 smart00209 Thrombospondin type 1 repeats	-	-	-	-	1.84806	0.000245947
PCOR1329_LOCUS74485	Pcordatum_s7638_g61669	CAK0895883.1	unnamed protein product	-	-	-	-	-	1.84383	0.00227109
PCOR1329_LOCUS73862	Pcordatum_s752_g15805_i1	CAK0894971.1	acetyl-CoA C-acetyltransferase	PaaJ COG0183 Acetyl-CoA acetyltransferase, AcCoA-C-Actrans TIGR01930 acetyl-CoA acetyltransferases, Thiolase_C pfam02803	Uncharacterized protein	proton transmembrane transport [GO:1902600]	acyltransferase activity, transferring groups other than amino-acyl groups [GO:0016747]; antiporter activity [GO:0015297]	membrane [GO:0016020]	1.80878	0.0169711
PCOR1329_LOCUS78724	Pcordatum_s8447_g64494	CAK0901935.1	unnamed protein product	-	Holin				1.47269	4.82e-12
PCOR1329_LOCUS27131	Pcordatum_s188_g5770	CAK0827649.1	unnamed protein product	membrane-bound protein	Methyltransferase type 11 domain-containing protein	methylation [GO:0032259]	S-adenosylmethionine-dependent methyltransferase activity [GO:0008757]	membrane [GO:0016020]	1.38927	5.2e-05
PCOR1329_LOCUS74391	Pcordatum_s762_g15941	CAK0895718.1	unnamed protein product	-	-	-	-	-	1.3864	2.36e-10
PCOR1329_LOCUS53980	Pcordatum_s4476_g47275	CAK0866929.1	unnamed protein product	-	-	-	-	-	1.37546	6.8e-05
PCOR1329_LOCUS55313	Pcordatum_s4646_g48229	CAK0868751.1	unnamed protein product, partial	-	-	-	-	-	1.37248	0.0121416
PCOR1329_LOCUS7191	Pcordatum_s11747_g73503	CAK0798432.1	AP-4 complex subunit epsilon (AP-4 adaptor complex subunit epsilon) (Adaptor-related protein complex 4 subunit epsilon) (Epsilon subunit of AP-4) (Epsilon-adaptin)	Adaptin_N pfam01602 Adaptin N terminal region, IPR05084 Adaptor Complexes Large Subunit, IPR016024 ARM-type_fold, IPR002553 Clathrin/coatomer adaptor, adaptin-like, N-terminal	Clathrin/coatomer adaptor adaptin-like N-terminal domain-containing protein	intracellular protein transport [GO:0006886]; vesicle-mediated transport [GO:0016192]		endomembrane system [GO:0012505]; membrane coat [GO:0030117]	1.29673	0.000536085
PCOR1329_LOCUS79440	Pcordatum_s8586_g64972	CAK0903012.1	unnamed protein product	-	-	-	-	-	1.28914	4.44e-18
PCOR1329_LOCUS9867	Pcordatum_s12497_g75118	CAK0802313.1	TNKS2	-	PARP catalytic domain-containing protein		NAD+-protein poly-ADP-ribosyltransferase activity [GO:0003950]	nucleus [GO:0005634]	1.2862	0.0147526
PCOR1329_LOCUS52682	Pcordatum_s4317_g46313	CAK0864997.1	unnamed protein product, partial	-	-	-	-	-	1.24765	0.00430807
PCOR1329_LOCUS57513	Pcordatum_s4941_g49818	CAK0871837.1	unnamed protein product	-	-	-	-	-	1.23046	1.02e-41
PCOR1329_LOCUS52408	Pcordatum_s4286_g46124	CAK0864574.1	unnamed protein product	-	-	-	-	-	1.18901	0.00126537
PCOR1329_LOCUS63162	Pcordatum_s5752_g53862	CAK0879849.1	unnamed protein product, partial	-	-	-	-	-	1.17079	0.0151156
PCOR1329_LOCUS31603	Pcordatum_s2126_g30808	CAK0834093.1	Chaperone protein DnaJ 2		J domain-containing protein	ERAD pathway [GO:0036503]	misfolded protein binding [GO:0051787]; protein-folding chaperone binding [GO:0051087]	endoplasmic reticulum [GO:0005783]	1.16858	0.000130877
PCOR1329_LOCUS32032	Pcordatum_s2154_g31073	CAK0834664.1	unnamed protein product	-	-	-	-	-	1.16726	0.0165208
PCOR1329_LOCUS11187	Pcordatum_s12896_g75916	CAK0804360.1	unnamed protein product, partial	-	-	-	-	-	1.131	0.0203937
PCOR1329_LOCUS4759	Pcordatum_s11101_g72014	CAK0794935.1	unnamed protein product	-	-	-	-	-	1.10448	0.0255339
PCOR1329_LOCUS83055	Pcordatum_s9343_g67315	CAK0908362.1	unnamed protein product, partial	coiled-coil domain-containing protein	-	-	-	-	1.09535	0.00573818
PCOR1329_LOCUS3395	Pcordatum_s10787_g71222	CAK0792950.1	unnamed protein product, partial	-	-	-	-	-	1.09494	0.041634
PCOR1329_LOCUS61318	Pcordatum_s5488_g52550	CAK0877196.1	unnamed protein product, partial	-	-	-	-	-	1.08109	0.0165773
PCOR1329_LOCUS69499	Pcordatum_s6762_g58264	CAK0888772.1	unnamed protein product	-	-	-	-	-	1.02102	0.0292216
PCOR1329_LOCUS53208	Pcordatum_s4381_g46718	CAK0865768.1	unnamed protein product	PLN03218, cl33664 PLN03218 superfamily, pfam13041 PPR_2, cl38385 PPR_2 superfamily, pfam17177 PPR_long, cl38513 PPR_long superfamily, pfam13812 PPR_3, cl37870 PPR_3 superfamily, PLN03077, cl33629 PLN03077 superfamily	Smr domain-containing protein				-1.0015	0.00681759
PCOR1329_LOCUS34400	Pcordatum_s2349_g32797	CAK0838454.1	unnamed protein product		-	-	-	-	-1.00284	0.000485313
PCOR1329_LOCUS38980	Pcordatum_s279_g7779	CAK0845073.1	unnamed protein product		-	-	-	-	-1.00692	0.0280716
PCOR1329_LOCUS49486	Pcordatum_s3938_g44016	CAK0860553.1	unnamed protein product		-	-	-	-	-1.00864	0.020387
PCOR1329_LOCUS36144	Pcordatum_s2506_g34090	CAK0840798.1	unnamed protein product	PLN03218, cl33664 PLN03218 superfamily, pfam13812 PPR_3, cl37870 PPR_3 superfamily, pfam13041 PPR_2, cl38385 PPR_2 superfamily	Pentacotripeptide-repeat region of PRORP domain-containing protein				-1.01141	0.000824195
PCOR1329_LOCUS62404	Pcordatum_s5639_g53326	CAK0878764.1	unnamed protein product		-	-	-	-	-1.01517	0.0284604
PCOR1329_LOCUS38325	Pcordatum_s2720_g35748	CAK0844165.1	Uncharacterized protein SCF082_LOCUS40629		Uncharacterized protein			membrane [GO:0016020]	-1.02163	0.0324927
PCOR1329_LOCUS59072	Pcordatum_s5165_g50911	CAK0874045.1	unnamed protein product	PLN03218, cl33664 PLN03218 superfamily, pfam13812 PPR_3, cl37870 PPR_3 superfamily	Pentacotripeptide-repeat region of PRORP domain-containing protein				-1.02941	0.000556391
PCOR1329_LOCUS70005	Pcordatum_s6842_g58596	CAK0889493.1	unnamed protein product		-	-	-	-	-1.0334	0.037686
PCOR1329_LOCUS22658	Pcordatum_s16831_g82119	CAK0821305.1	unnamed protein product [Polarella glacialis]		Uncharacterized protein			membrane [GO:0016020]	-1.03596	4.14e-07
PCOR1329_LOCUS72988	Pcordatum_s7363_g60620	CAK0893731.1	PLC-like phosphodiesterase		PLC-like phosphodiesterase	lipid metabolic process [GO:0006629]	phosphoric diester hydrolase activity [GO:0008081]		-1.03777	0.000362281
PCOR1329_LOCUS57369	Pcordatum_s4922_g49718	CAK0871586.1	unnamed protein product		-	-	-	-	-1.03941	0.0313809
PCOR1329_LOCUS41443	Pcordatum_s3031_g38046	CAK0848539.1	unnamed protein product		-	-	-	-	-1.03992	0.000294879
PCOR1329_LOCUS67115	Pcordatum_s636_g14132	CAK0885508.1	unnamed protein product		-	-	-	-	-1.0402	0.0122773
PCOR1329_LOCUS9975	Pcordatum_s12520_g75165	CAK0802454.1	unnamed protein product, partial [Polarella glacialis]	TNFRSF21 tumor necrosis factor receptor family protein cd10583, IPR011641	Receptor ligand binding region domain-containing protein			membrane [GO:0016020]	-1.05193	0.0143388
PCOR1329_LOCUS11727	Pcordatum_s1304_g22673	CAK0805109.1	unnamed protein product		-	-	-	-	-1.05247	0.00402624
PCOR1329_LOCUS79934	Pcordatum_s8699_g65299	CAK0903707.1	unnamed protein product		-	-	-	-	-1.05594	0.00333765
PCOR1329_LOCUS29361	Pcordatum_s19943_g84941		-		-	-	-	-	-1.05634	0.0086628
PCOR1329_LOCUS79014	Pcordatum_s850_g17166	CAK0902382.1	unnamed protein product	pfam13540 Regulator of chromosome condensation (RCC1) repeat ;Regulator of chromosome condensation (RCC1) repeat. COG5184 Alpha-tubulin suppressor ATS1 and related RCC1 domain-containing proteins [Cell cycle control, cell division, chromosome partitioning, Cytoskeleton] ;Alpha-tubulin suppressor ATS1 and related RCC1 domain-containing proteins [Cell cycle control, cell division, chromosome partit…	Uncharacterized protein			cytoplasm [GO:0005737]	-1.05694	0.00144634
PCOR1329_LOCUS1643	Pcordatum_s1036_g19570	CAK0790349.1	Serine/Threonine kinase domain protein	cd00180 Catalytic domain of Protein Kinases, smart00220 Serine/Threonine protein kinases	Protein kinase domain-containing protein	intracellular signal transduction [GO:0035556]	ATP binding [GO:0005524]; protein serine/threonine kinase activity [GO:0004674]	cytoplasm [GO:0005737]	-1.05951	0.00165438
PCOR1329_LOCUS31874	Pcordatum_s2142_g30966	CAK0834452.1	unnamed protein product		-	-	-	-	-1.05955	0.0249725
PCOR1329_LOCUS31215	Pcordatum_s210_g6285	CAK0833543.1	unnamed protein product	KH-I, K homology (KH) RNA-binding domain, type I cd00105, pfam00013, smart00322	-	-	-	-	-1.06017	3.83e-06
PCOR1329_LOCUS55177	Pcordatum_s4629_g48127	CAK0868548.1	hypothetical protein Ctob_015671	membrane-bound protein (cytoplasmic domain, non-cytoplasmic, transmembrane)	Uncharacterized protein	RNA processing [GO:0006396]	RNA binding [GO:0003723]; RNA nuclease activity [GO:0004540]		-1.0623	0.0388692
PCOR1329_LOCUS63033	Pcordatum_s5733_g53774	CAK0879656.1	unnamed protein product	PLN03218, cl33664 PLN03218 superfamily	Pentatricopeptide repeat-containing protein, chloroplastic				-1.0635	0.00712447
PCOR1329_LOCUS67090	Pcordatum_s6354_g56586	CAK0885479.1	unnamed protein product [Polarella glacialis]	PHA03247 large tegument protein UL36; Provisional PHA03247, cl33720 PR002048 EF-hand domain	-	-	-	-	-1.06407	6.01e-05
PCOR1329_LOCUS42723	Pcordatum_s3168_g39010	CAK0850290.1	Phkg2	smart00220 Serine/Threonine protein kinases, catalytic domain ;Phosphotransferases. Serine or threonine-specific kinase subfamily.	Uncharacterized protein		ATP binding [GO:0005524]; protein serine/threonine kinase activity [GO:0004674]		-1.06543	0.00117023
PCOR1329_LOCUS22727	Pcordatum_s1686_g26666	CAK0821390.1	unnamed protein product	PLN03218, cl33664 PLN03218 superfamily, pfam13041 PPR_2, cl38385 PPR_2 superfamily, PLN03077, cl33629 PLN03077 superfamily, pfam13812 PPR_3, cl37870 PPR_3 superfamily	Smr domain-containing protein				-1.06643	0.0338832
PCOR1329_LOCUS68549	Pcordatum_s66_g2526_i1	CAK0887519.1	probable serine/threonine-protein kinase	IPR051681 Serine/Threonine Kinases and Pseudokinases, IPR000719 Protein kinase domain, IPR017441 Protein kinase, ATP binding site, IPR008271 Serine/threonine-protein kinase, active site	Protein kinase domain-containing protein		ATP binding [GO:0005524]; protein serine/threonine kinase activity [GO:0004674]	membrane [GO:0016020]	-1.06741	6.45e-06
PCOR1329_LOCUS66536	Pcordatum_s6266_g56203	CAK0884715.1	ML5	RRM3_MEI2_EAR1_like cd12277; RRM smart00360 RNA recognition motif	RRM domain-containing protein		RNA binding [GO:0003723]		-1.07164	0.0245343
PCOR1329_LOCUS11082	Pcordatum_s1286_g22462	CAK0804184.1	unnamed protein product	IPR035897 Toll/interleukin-1 receptor homology (TIR) domain superfamily IPR000157	Receptor ligand binding region domain-containing protein			membrane [GO:0016020]	-1.0749	0.0201918
PCOR1329_LOCUS6726	Pcordatum_s1162_g21077	CAK0797724.1	unnamed protein product	PLN03218, cl33664 PLN03218 superfamily, PLN03077, cl33629 PLN03077 superfamily, pfam13812 PPR_3, cl37870 PPR_3 superfamily, pfam13041 PPR_2, cl38385 PPR_2 superfamily	Pentatricopeptide repeat-containing protein, chloroplastic				-1.07673	0.0054396
PCOR1329_LOCUS81661	Pcordatum_s9048_g66390	CAK0906261.1	unnamed protein product	PLN03218, cl33664 PLN03218 superfamily, pfam13041 PPR_2, cl38385 PPR_2 superfamily	Smr domain-containing protein				-1.07685	0.00852673
PCOR1329_LOCUS50020	Pcordatum_s4_g179_i1	CAK0861317.1	unnamed protein product		-	-	-	-	-1.0772	4.83e-06
PCOR1329_LOCUS15352	Pcordatum_s14171_g78264	CAK0810362.1	unnamed protein product, partial [Polarella glacialis]	IPR009030 Growth factor receptor cysteine-rich domain superfamily IPR026906 BspA-type LRR region pfam13306	Uncharacterized protein		scavenger receptor activity [GO:0005044]		-1.08023	0.00573818
PCOR1329_LOCUS21769	Pcordatum_s1648_g26272	CAK0819923.1	cAMP-dependent protein kinase catalytic subunit, putative	STKc_PKA_like cd05580, smart00220 Serine/Threonine protein kinases, COG0515 Serine/threonine protein kinase	cGMP-dependent protein kinase		ATP binding [GO:0005524]; cAMP-dependent protein kinase activity [GO:0004691]	cAMP-dependent protein kinase complex [GO:0005952]	-1.08414	0.00130527
PCOR1329_LOCUS7323	Pcordatum_s11785_g73585	CAK0798616.1	unnamed protein product, partial		-	-	-	-	-1.08756	0.000842926
PCOR1329_LOCUS21523	Pcordatum_s1639_g26183	CAK0819561.1	unnamed protein product	PLN03218, cl33664 PLN03218 superfamily, pfam13041 PPR_2, cl38385 PPR_2 superfamily, pfam13812 PPR_3, cl37870 PPR_3 superfamily	Pentatricopeptide repeat-containing protein				-1.08797	0.0255312
PCOR1329_LOCUS78210	Pcordatum_s8347_g64156	CAK0901141.1	unnamed protein product, partial	PLN03218, cl33664 PLN03218 superfamily, pfam13041 PPR_2, cl38385 PPR_2 superfamily, pfam13812 PPR_3, cl37870 PPR_3 superfamily	Pentatricopeptide repeat-containing protein, chloroplastic				-1.08974	1.89e-09
PCOR1329_LOCUS31236	Pcordatum_s2101_g30585	CAK0833588.1	unnamed protein product	PLN03218, cl33664 PLN03218 superfamily, pfam13041 PPR_2, cl38385 PPR_2 superfamily	Pentacotripeptide-repeat region of PRORP domain-containing protein				-1.09077	0.0414861
PCOR1329_LOCUS44407	Pcordatum_s3347_g40249	CAK0852700.1	unnamed protein product	PLN03218, cl33664 PLN03218 superfamily, pfam13812 PPR_3, cl37870 PPR_3 superfamily, pfam13041 PPR_2, cl38385 PPR_2 superfamily	Smr domain-containing protein		mRNA binding [GO:0003729]		-1.09165	0.00498112
PCOR1329_LOCUS60877	Pcordatum_s542_g12632	CAK0876564.1	-		-	-	-	-	-1.09651	0.00184817
PCOR1329_LOCUS10068	Pcordatum_s12550_g75229	CAK0802609.1	hypothetical protein EMIHUDRAFT_468279		Protein xylosyltransferase				-1.10098	1.03e-11
PCOR1329_LOCUS69902	Pcordatum_s6822_g58528_i1	CAK0889353.1	-		-	-	-	-	-1.10573	0.0111587
PCOR1329_LOCUS40515	Pcordatum_s2943_g37415	CAK0847251.1	S8 family peptidase	Peptidases_S8_PCSK9_ProteinaseK_like cd04077, AprE COG1404	subtilisin (EC 3.4.21.62)	proteolysis [GO:0006508]	long-chain fatty acid-CoA ligase activity [GO:0004467]; serine-type endopeptidase activity [GO:0004252]	endoplasmic reticulum [GO:0005783]; membrane [GO:0016020]	-1.1058	0.00117023
PCOR1329_LOCUS84114	Pcordatum_s958_g18606	CAK0909786.1	unnamed protein product		-	-	-	-	-1.10705	0.0452206
PCOR1329_LOCUS72748	Pcordatum_s7315_g60447	CAK0893392.1	unnamed protein product	PLN03218, cl33664 PLN03218 superfamily	Pentatricopeptide repeat-containing protein, chloroplastic				-1.11069	0.00412144
PCOR1329_LOCUS33727	Pcordatum_s2292_g32272	CAK0837581.1	unnamed protein product, partial [Polarella glacialis]	IPR001791 Laminin G domain cd00110, IPR000421 Coagulation factor 5/8, C-terminal domain, cl25480	F5/8 type C domain-containing protein				-1.11288	0.0164777
PCOR1329_LOCUS81972	Pcordatum_s9111_g66578	CAK0906756.1	unnamed protein product		-	-	-	-	-1.11378	0.00313293
PCOR1329_LOCUS70506	Pcordatum_s6930_g58925	CAK0890209.1	unnamed protein product	membrane-bound protein (cytoplasmic domain, non-cytoplasmic, transmembrane) IPR036844 Hint domain superfamily	Uncharacterized protein	intein-mediated protein splicing [GO:0016539]			-1.11719	2.44e-06
PCOR1329_LOCUS30781	Pcordatum_s2074_g30348	CAK0832933.1	unnamed protein product	PLN03218, cl33664 PLN03218 superfamily	Pentatricopeptide repeat-containing protein, chloroplastic				-1.13212	5.03e-05
PCOR1329_LOCUS50754	Pcordatum_s4078_g44905	CAK0862302.1	Voltage-dependent T-type calcium channel subunit alpha-1H	EF-hand_7 pfam13499 EF-hand domain pair; Ion_trans pfam00520 Ion transport protein	EF-hand domain-containing protein	membrane depolarization during action potential [GO:0086010]	calcium ion binding [GO:0005509]; voltage-gated sodium channel activity [GO:0005248]	voltage-gated sodium channel complex [GO:0001518]	-1.13949	1.81e-06
PCOR1329_LOCUS76284	Pcordatum_s797_g16446		-		-	-	-	-	-1.14237	0.00150653
PCOR1329_LOCUS52875	Pcordatum_s434_g10767	CAK0865312.1	unnamed protein product [Polarella glacialis]	IPR000859 CUB domain cd00041, smart00042, pfam00431	Receptor ligand binding region domain-containing protein			membrane [GO:0016020]	-1.1426	9.83e-14
PCOR1329_LOCUS27080	Pcordatum_s18774_g84100	CAK0827574.1	unnamed protein product		-	-	-	-	-1.14965	0.0166272
PCOR1329_LOCUS68445	Pcordatum_s6585_g57543	CAK0887363.1	unnamed protein product	RRM3_MEI2_EAR1_like cd12277, IPR007201 Mei2-like, C-terminal RNA recognition motif, IPR035979 RNA-binding domain superfamily	Mei2-like C-terminal RNA recognition motif domain-containing protein		nucleic acid binding [GO:0003676]		-1.15016	5.16e-11
PCOR1329_LOCUS11011	Pcordatum_s12831_g75795	CAK0804094.1	unnamed protein product, partial		-	-	-	-	-1.15145	0.0499263
PCOR1329_LOCUS18353	Pcordatum_s15186_g79917	CAK0814859.1	-		-	-	-	-	-1.15199	0.0311147
PCOR1329_LOCUS64543	Pcordatum_s5956_g54821	CAK0881830.1	Protein MAK16-like A	membrane-bound protein (cytoplasmic domain, non-cytoplasmic, transmembrane), signal peptide	Uncharacterized protein			membrane [GO:0016020]	-1.15444	0.00573818
PCOR1329_LOCUS34205	Pcordatum_s233_g6808	CAK0838212.1	unnamed protein product	IPR015943 WD40/YVTN repeat-like-containing domain superfamily Protein kinase domain-containing protein PS50011, SSF56112, IPR000719,	Uncharacterized protein				-1.15577	1.34e-16
PCOR1329_LOCUS61745	Pcordatum_s5544_g52843	CAK0877786.1	unnamed protein product [Polarella glacialis]	IPR009030 Growth factor receptor cysteine-rich domain superfamily IPR009030, SSF57184	Tyrosine-protein kinase ephrin type A/B receptor-like domain-containing protein			membrane [GO:0016020]	-1.15581	0.0376409
PCOR1329_LOCUS47181	Pcordatum_s366_g9548	CAK0856928.1	unnamed protein product	PLN03218, cl33664 PLN03218 superfamily, PLN03077, cl33629 PLN03077 superfamily, pfam13812 PPR_3, cl37870 PPR_3 superfamily, pfam13041 PPR_2, cl38385 PPR_2 superfamily	Pentacotripeptide-repeat region of PRORP domain-containing protein				-1.16258	0.00451039
PCOR1329_LOCUS43760	Pcordatum_s328_g8813	CAK0851652.1	Hypothetical protein SCF082_LOCUS32967		Uncharacterized protein				-1.1672	0.0286514
PCOR1329_LOCUS8342	Pcordatum_s12054_g74178	CAK0800072.1	unnamed protein product		-	-	-	-	-1.17264	0.00235037
PCOR1329_LOCUS65232	Pcordatum_s6054_g55269	CAK0882818.1	unnamed protein product		-	-	-	-	-1.1744	0.0255312
PCOR1329_LOCUS66089	Pcordatum_s6193_g55879	CAK0884031.1	unnamed protein product		Transmembrane protein			membrane [GO:0016020]	-1.18033	0.00208383
PCOR1329_LOCUS53751	Pcordatum_s4444_g47098_i1	CAK0866617.1	unnamed protein product		Uncharacterized protein			membrane [GO:0016020]	-1.18621	0.0406792
PCOR1329_LOCUS51547	Pcordatum_s4176_g45483	CAK0863372.1	unnamed protein product	PLN03218, cl33664 PLN03218 superfamily	Pentatricopeptide repeat-containing protein, chloroplastic				-1.18934	0.000473651
PCOR1329_LOCUS57935	Pcordatum_s50_g1973	CAK0872487.1	Hypothetical protein SCF082_LOCUS21500	-	Protein translocase subunit SecA	intracellular protein transport [GO:0006886]; protein import [GO:0017038]; protein targeting [GO:0006605]	ATP binding [GO:0005524]	membrane [GO:0016020]	-1.19446	0.000189021
PCOR1329_LOCUS4024	Pcordatum_s10935_g71599	CAK0793871.1	unnamed protein product	pfam13041 PPR_2, cl38385 PPR_2 superfamily, PLN03218, cl33664 PLN03218 superfamily	Smr domain-containing protein				-1.20626	0.00280333
PCOR1329_LOCUS35340	Pcordatum_s2430_g33504	CAK0839730.1	unnamed protein product	IPR011009 Protein kinase-like domain superfamily	-	-	-	-	-1.20674	0.00537161
PCOR1329_LOCUS39070	Pcordatum_s2796_g36342	CAK0845199.1	unnamed protein product	PLN03218, cl33664 PLN03218 superfamily	Pentatricopeptide repeat-containing protein, chloroplastic				-1.20882	0.0204099
PCOR1329_LOCUS47246	Pcordatum_s3668_g42378	CAK0857021.1	sodium:proton antiporter	Sodium/solute symporter superfamily IPR038770, pfam00999, PTHR43562	Cation/H+ exchanger transmembrane domain-containing protein	proton transmembrane transport [GO:1902600]; sodium ion transport [GO:0006814]	antiporter activity [GO:0015297]	membrane [GO:0016020]	-1.21466	0.0122114
PCOR1329_LOCUS41237	Pcordatum_s301_g8236	CAK0848244.1	unnamed protein product		-	-	-	-	-1.22053	0.00306397
PCOR1329_LOCUS47147	Pcordatum_s3657_g42299	CAK0856890.1	unnamed protein product, partial	PLN03218, cl33664 PLN03218 superfamily	Smr domain-containing protein				-1.2206	0.0408054
PCOR1329_LOCUS66134	Pcordatum_s62_g2371	CAK0884094.1	unnamed protein product	PLN03218, cl33664 PLN03218 superfamily	Pentacotripeptide-repeat region of PRORP domain-containing protein				-1.22293	0.0444034
PCOR1329_LOCUS40516	Pcordatum_s2943_g37416	CAK0847252.1	unnamed protein product		-	-	-	-	-1.22794	0.0244664
PCOR1329_LOCUS60266	Pcordatum_s5330_g51765	CAK0875650.1	unnamed protein product	PLN03218, cl33664 PLN03218 superfamily, pfam13041 PPR_2, cl38385 PPR_2 superfamily, pfam13812 PPR_3, cl37870 PPR_3 superfamily	Smr domain-containing protein		mRNA binding [GO:0003729]		-1.23122	0.0147218
PCOR1329_LOCUS47488	Pcordatum_s3697_g42563	CAK0857351.1	unnamed protein product	PTHR38899 DOMAIN OOKINETE PROTEIN, PUTATIVE-RELATED, A0A9P1DMK7_9DINO MIB/HERC2 domain-containing protein	Swiss Army Knife RNA repair protein HAD domain-containing protein				-1.24096	0.0151214
PCOR1329_LOCUS52479	Pcordatum_s4296_g46175	CAK0864666.1	unnamed protein product		-	-	-	-	-1.24206	0.0356438
PCOR1329_LOCUS46342	Pcordatum_s3563_g41684	CAK0855800.1	hypothetical protein	FG-GAP repeat protein pfam14312, C1ECY8_MICCC Uncharacterized protein	-	-	-	-	-1.24267	0.0029233
PCOR1329_LOCUS68569	Pcordatum_s6600_g57600	CAK0887543.1	unnamed protein product	PLN03218, cl33664 PLN03218 superfamily	Pentatricopeptide repeat-containing protein				-1.2433	0.0474381
PCOR1329_LOCUS61699	Pcordatum_s5538_g52812_i1	CAK0877728.1	unnamed protein product		-	-	-	-	-1.24437	0.0321795
PCOR1329_LOCUS37595	Pcordatum_s2645_g35193	CAK0843162.1	unnamed protein product		-	-	-	-	-1.24634	0.0238326
PCOR1329_LOCUS29655	Pcordatum_s2007_g29762_i1	CAK0831312.1	trafficking protein particle complex 8	membrane-bound protein (cytoplasmic domain, non-cytoplasmic, transmembrane)	-	-	-	-	-1.26051	0.00421633
PCOR1329_LOCUS71581	Pcordatum_s7102_g59643	CAK0891729.1	unnamed protein product	PLN03218, cl33664 PLN03218 superfamily, pfam13041 PPR_2, cl38385 PPR_2 superfamily, pfam13812 PPR_3, cl37870 PPR_3 superfamily	Smr domain-containing protein				-1.2607	7.14e-05
PCOR1329_LOCUS20021	Pcordatum_s1580_g25579_i1	CAK0817386.1	isoprenylcysteine carboxylmethyltransferase family protein		-	-	-	-	-1.26086	0.0166598
PCOR1329_LOCUS58289	Pcordatum_s5048_g50352	CAK0872979.1	unnamed protein product	Cation/H+ exchanger domain-containing protein IPR038770, PTHR43562	Uncharacterized protein			nucleus [GO:0005634]	-1.26213	0.00527561
PCOR1329_LOCUS12613	Pcordatum_s1332_g22968		-		-	-	-	-	-1.26262	2.34e-05
PCOR1329_LOCUS2757	Pcordatum_s10625_g70803	CAK0792023.1	unnamed protein product, partial		ANK_REP_REGION domain-containing protein				-1.27287	0.00102774
PCOR1329_LOCUS66112	Pcordatum_s6197_g55902	CAK0884068.1	unnamed protein product, partial [Polarella glacialis]	LRR_5 BspA type Leucine rich repeat region (6 copies); This family includes a number of leucine rich, pfam13306, IPR026906	Uncharacterized protein		scavenger receptor activity [GO:0005044]		-1.27433	0.00300395
PCOR1329_LOCUS83028	Pcordatum_s934_g18274	CAK0908327.1	unnamed protein product		-	-	-	-	-1.27454	0.0098327
PCOR1329_LOCUS38994	Pcordatum_s279_g7793	CAK0845100.1	unnamed protein product		-	-	-	-	-1.28384	0.035925
PCOR1329_LOCUS59703	Pcordatum_s5253_g51366	CAK0874936.1	Extracellular matrix protein FRAS1	C2 domain-containing protein cd00030 IPR000008	Tyrosine-protein kinase ephrin type A/B receptor-like domain-containing protein			membrane [GO:0016020]	-1.28562	0.000901894
PCOR1329_LOCUS22593	Pcordatum_s16809_g82081	CAK0821205.1	unnamed protein product [Polarella glacialis]	STKc_PknB_like Catalytic domain of bacterial Serine/Threonine kinases, PknB and similar proteins; STKs cd14014, IPR008271, IPR051681	Protein kinase domain-containing protein		ATP binding [GO:0005524]; protein serine/threonine kinase activity [GO:0004674]	membrane [GO:0016020]	-1.2913	0.011845
PCOR1329_LOCUS40110	Pcordatum_s290_g8001	CAK0846656.1	unnamed protein product [Polarella glacialis]	PR009030 Growth factor receptor cysteine-rich domain superfamily	Uncharacterized protein			membrane [GO:0016020]	-1.29379	0.00139433
PCOR1329_LOCUS16028	Pcordatum_s144_g4748	CAK0811403.1	unnamed protein product		-	-	-	-	-1.31503	0.0375592
PCOR1329_LOCUS19355	Pcordatum_s15552_g80421	CAK0816362.1	unnamed protein product [Polarella glacialis]	IPR011992 EF-hand domain pair IPR011992, PF13202, pfam13499	Endonuclease/exonuclease/phosphatase domain-containing protein		catalytic activity [GO:0003824]		-1.32276	0.0391957
PCOR1329_LOCUS85367	Pcordatum_s9880_g68818	CAK0911515.1	unnamed protein product [Polarella glacialis]	Ttll6 protein	-	-	-	-	-1.32775	0.00785819
PCOR1329_LOCUS40517	Pcordatum_s2943_g37417	CAK0847253.1	S8 family peptidase		subtilisin (EC 3.4.21.62)	proteolysis [GO:0006508]	serine-type endopeptidase activity [GO:0004252]	extracellular space [GO:0005615]	-1.33491	0.033308
PCOR1329_LOCUS78192	Pcordatum_s8342_g64138	CAK0901117.1	23S rRNA (adenine(2030)-N(6))-methyltransferase RlmJ	IPR007473 Ribosomal RNA large subunit methyltransferase J, IPR011990 Tetratricopeptide-like helical domain superfamily, IPR029063 S-adenosyl-L-methionine-dependent methyltransferase superfamily	Uncharacterized protein	rRNA base methylation [GO:0070475]	rRNA methyltransferase activity [GO:0008649]		-1.33979	7.91e-05
PCOR1329_LOCUS59443	Pcordatum_s5214_g51170	CAK0874600.1	unnamed protein product, partial		-	-	-	-	-1.34856	1.88e-12
PCOR1329_LOCUS84100	Pcordatum_s9578_g68011	CAK0909770.1	Protein MEI2-like 4	RRM3_MEI2_EAR1_like cd12277; RRM smart00360 RNA recognition motif	Mei2-like C-terminal RNA recognition motif domain-containing protein		nucleic acid binding [GO:0003676]		-1.3494	2.87e-08
PCOR1329_LOCUS56258	Pcordatum_s4772_g48932	CAK0870052.1	predicted protein	-	Dolichol kinase			membrane [GO:0016020]	-1.35459	6.18e-06
PCOR1329_LOCUS58621	Pcordatum_s5097_g50600	CAK0873398.1	unnamed protein product	PLN03218, cl33664 PLN03218 superfamily	Smr domain-containing protein				-1.35619	1.58e-05
PCOR1329_LOCUS47180	Pcordatum_s366_g9547	CAK0856927.1	hypothetical protein EMIHUDRAFT_52395, partial	PLN03218, cl33664 PLN03218 superfamily, pfam13812 PPR_3, cl37870 PPR_3 superfamily, pfam13041 PPR_2, cl38385 PPR_2 superfamily	Pentacotripeptide-repeat region of PRORP domain-containing protein				-1.35916	0.0174009
PCOR1329_LOCUS47149	Pcordatum_s3657_g42301	CAK0856892.1	unnamed protein product, partial	-	Pentatricopeptide repeat-containing protein, chloroplastic				-1.3646	0.00405302
PCOR1329_LOCUS21494	Pcordatum_s16374_g81527	CAK0819515.1	unnamed protein product		-	-	-	-	-1.36938	0.0354661
PCOR1329_LOCUS61101	Pcordatum_s5457_g52387	CAK0876910.1	unnamed protein product	Ion_trans pfam00520 Ion transport protein; IPR028746 CatSper1; IPR027359 Volt_channel_dom_sf	EF-hand domain-containing protein		calcium ion binding [GO:0005509]; voltage-gated sodium channel activity [GO:0005248]	voltage-gated sodium channel complex [GO:0001518]	-1.37146	0.0349838
PCOR1329_LOCUS31678	Pcordatum_s213_g6363	CAK0834199.1	unnamed protein product		-	-	-	-	-1.37832	0.0126372
PCOR1329_LOCUS3519	Pcordatum_s1081_g20102	CAK0793111.1	unnamed protein product	PLN03218, cl33664 PLN03218 superfamily, pfam13812 PPR_3, cl37870 PPR_3 superfamily	Smr domain-containing protein				-1.37886	0.00207692
PCOR1329_LOCUS62421	Pcordatum_s564_g13002	CAK0878784.1	unnamed protein product	PLN03218, cl33664 PLN03218 superfamily, pfam13812 PPR_3, cl37870 PPR_3 superfamily, pfam13041 PPR_2, cl38385 PPR_2 superfamily	Pentacotripeptide-repeat region of PRORP domain-containing protein				-1.39217	0.00164167
PCOR1329_LOCUS77927	Pcordatum_s829_g16884	CAK0900705.1	unnamed protein product, partial		-	-	-	-	-1.39796	0.0355509
PCOR1329_LOCUS50358	Pcordatum_s403_g10234	CAK0861784.1	aurora kinase A-A-like	IPR000719 Protein kinase domain, S_TKc smart00220, STKc_CAMK cd05117, SM00220 Serine/Threonine protein kinases, A0A9P1M1K3_9DINO Non-specific serine/threonine protein kinase	Protein kinase domain-containing protein	intracellular signal transduction [GO:0035556]	ATP binding [GO:0005524]; protein serine/threonine kinase activity [GO:0004674]	cytoplasm [GO:0005737]	-1.42362	0.036318
PCOR1329_LOCUS63902	Pcordatum_s5862_g54375	CAK0880880.1	unnamed protein product		-	-	-	-	-1.43281	0.000602023
PCOR1329_LOCUS60357	Pcordatum_s5345_g51843	CAK0875782.1	unnamed protein product	PLN03218, cl33664 PLN03218 superfamily, pfam13041 PPR_2, cl38385 PPR_2 superfamily	Pentacotripeptide-repeat region of PRORP domain-containing protein				-1.43855	0.0356398
PCOR1329_LOCUS50363	Pcordatum_s403_g10239	CAK0861789.1	unnamed protein product	IPR036855 Zinc finger, CCCH-type superfamily IPR000571, SSF90229, smart00356	C3H1-type domain-containing protein	negative regulation of gene expression [GO:0010629]	metal ion binding [GO:0046872]		-1.45212	0.00679952
PCOR1329_LOCUS55229	Pcordatum_s4636_g48166_i1	CAK0868640.1	unnamed protein product		-	-	-	-	-1.45347	0.0369589
PCOR1329_LOCUS62059	Pcordatum_s559_g12914	CAK0878228.1	unnamed protein product	PLN03218, cl33664 PLN03218 superfamily, pfam13812 PPR_3, cl37870 PPR_3 superfamily	Pentacotripeptide-repeat region of PRORP domain-containing protein				-1.45743	0.00892098
PCOR1329_LOCUS30783	Pcordatum_s2074_g30350		-		-	-	-	-	-1.46405	0.0234207
PCOR1329_LOCUS39132	Pcordatum_s280_g7801	CAK0845308.1	unnamed protein product		-	-	-	-	-1.4662	7.36e-06
PCOR1329_LOCUS56388	Pcordatum_s4791_g49025	CAK0870232.1	unnamed protein product		-	-	-	-	-1.46643	0.0348046
PCOR1329_LOCUS44627	Pcordatum_s3374_g40422	CAK0853012.1	Hydrocephalus-inducing protein homolog	EF-hand_7 pfam13499 EF-hand domain pair	EF-hand domain-containing protein		calcium ion binding [GO:0005509]		-1.4677	9.36e-10
PCOR1329_LOCUS55820	Pcordatum_s4712_g48596	CAK0869479.1	unnamed protein product, partial		-	-	-	-	-1.4759	1.76e-11
PCOR1329_LOCUS59704	Pcordatum_s5253_g51367	CAK0874937.1	gamma-aminobutyric acid type B receptor subunit 1-like	IPR002455 GPCR family 3, GABA-B receptor, IPR028082 Periplasmic binding protein-like I, PBP1_GABAb_receptor cd06366, LivK COG0683, ANF_receptor pfam01094 IPR001828	Receptor ligand binding region domain-containing protein	gamma-aminobutyric acid signaling pathway [GO:0007214]	G protein-coupled GABA receptor activity [GO:0004965]	G protein-coupled receptor heterodimeric complex [GO:0038039]	-1.49273	2.41e-07
PCOR1329_LOCUS63571	Pcordatum_s581_g13276	CAK0880431.1	-		-	-	-	-	-1.51157	0.024452
PCOR1329_LOCUS64604	Pcordatum_s5967_g54874	CAK0881901.1	unnamed protein product, partial	PLN03218, cl33664 PLN03218 superfamily, pfam13041 PPR_2, cl38385 PPR_2 superfamily	Pentacotripeptide-repeat region of PRORP domain-containing protein				-1.5244	0.0122297
PCOR1329_LOCUS15419	Pcordatum_s14196_g78307		-		-	-	-	-	-1.52754	0.0384147
PCOR1329_LOCUS29820	Pcordatum_s2017_g29843	CAK0831521.1	hypothetical protein TrLO_g4314, partial		-	-	-	-	-1.54607	0.000311021
PCOR1329_LOCUS38425	Pcordatum_s2733_g35831	CAK0844294.1	unnamed protein product	IPR035979, RNA-binding domain superfamily cd12277, pfam04059, smart00360, RNA recognition motif	RRM domain-containing protein		RNA binding [GO:0003723]		-1.55456	0.0182683
PCOR1329_LOCUS1898	Pcordatum_s1041_g19641	CAK0790679.1	DNA damage checkpoint protein rad24	14-3-3 domain cd08774	14-3-3 domain-containing protein			cytoplasm [GO:0005737]	-1.55485	0.0471479
PCOR1329_LOCUS58674	Pcordatum_s510_g12130	CAK0873466.1	unnamed protein product	pfam13041 PPR_2, cl38385 PPR_2 superfamily	Pentatricopeptide repeat-containing protein, chloroplastic		mRNA binding [GO:0003729]		-1.56954	0.0195942
PCOR1329_LOCUS21743	Pcordatum_s1647_g26261	CAK0819866.1	unnamed protein product	PLN03218, cl33664 PLN03218 superfamily	Pentatricopeptide repeat-containing protein				-1.58367	0.0291687
PCOR1329_LOCUS34968	Pcordatum_s2398_g33253	CAK0839236.1	Cytochrome b2, mitochondrial	IPR000262 FMN-dependent dehydrogenase, IPR013785 Aldolase-type TIM barrel	Uncharacterized protein		oxidoreductase activity [GO:0016491]		-1.59223	0.00059358
PCOR1329_LOCUS45826	Pcordatum_s3500_g41285	CAK0854960.1	unnamed protein product		-	-	-	-	-1.59246	0.0326486
PCOR1329_LOCUS26259	Pcordatum_s18375_g83741	CAK0826404.1	unnamed protein product [Polarella glacialis]		-	-	-	-	-1.59394	0.0357664
PCOR1329_LOCUS20818	Pcordatum_s16093_g81179	CAK0818609.1	Protein MEI2-like 4	RRM3_MEI2_EAR1_like cd12277; IPR007201 Mei2-like, C-terminal RNA recognition motif	Mei2-like C-terminal RNA recognition motif domain-containing protein		nucleic acid binding [GO:0003676]		-1.6136	0.00349016
PCOR1329_LOCUS34969	Pcordatum_s2398_g33254	CAK0839237.1	CYB2		FMN hydroxy acid dehydrogenase domain-containing protein		FMN binding [GO:0010181]; oxidoreductase activity [GO:0016491]		-1.63181	0.00564532
PCOR1329_LOCUS41292	Pcordatum_s3016_g37942	CAK0848337.1	unnamed protein product, partial	IPR016024 Armadillo-type fold, membrane-bound protein (cytoplasmic domain, non-cytoplasmic, transmembrane),PBS LYASE HEAT-LIKE PROTEIN PTHR12697:SF5, HEAT repeat domain-containing protein COG1413	TOG domain-containing protein		oxidoreductase activity [GO:0016491]	membrane [GO:0016020]	-1.64069	0.0169488
PCOR1329_LOCUS78473	Pcordatum_s84_g3083	CAK0901556.1	unnamed protein product [Polarella glacialis]	IPR036612 K Homology (RNA-binding) domain, type 1 superfamily smart00322, pfam00013, cd22462 KH motifs	Tudor domain-containing protein		RNA binding [GO:0003723]		-1.64964	0.00520202
[truncated: 16 more rows]

## Sheet: Table S4
Table S4. List of differentially expressed genes identified in comparison between cells returned to standard cultivation conditions and motile vegetative cells (Cold 7h+ST 3h vs. Control).
[truncated: 47 more rows]

[truncated: 2 more sheets: Table S5, Table S6]
